# Supplementary material for: Landmarking the Brain for Geometric Morphometric Analysis: An Error Study
Source: PLoS One. 2014 Jan 28;9(1):e86005. doi: 10.1371/journal.pone.0086005 (PMC3904856; doi:10.1371/journal.pone.0086005)
Supplement: Table S1 — Raw landmark coordinate data. This table includes the raw coordinate data for all of the landmark trials for all three raters. (XLSX) [file pone.0086005.s002.xlsx]

## Sheet: P1
ID	Rater	LM	X1	Y1	Z1	X2	Y2	Z2	X3	Y3	Z3
106684	Rater 1	fp	10	-69	2	10	-69	2	10	-68	3
106684	Rater 1	op	9	104	7	9	104	7	10	104	7
106684	Rater 1	tp	34	-23	-25	34	-23	-26	34	-23	-25
106684	Rater 1	cl	55	1	1	55	2	1	57	7	3
106684	Rater 1	cs	15	0	62	5	20	64	5	19	63
106684	Rater 1	prsf	28	-23	45	23	-3	57	21	-3	56
106684	Rater 1	prif	49	-6	32	49	-8	33	51	-3	31
106684	Rater 1	ope	50	-15	28	50	-15	27	49	-15	28
106684	Rater 1	tri	49	-28	12	48	-30	13	48	-30	12
106684	Rater 1	stp	52	62	15	54	61	14	52	62	14
106684	Rater 1	pos	2	74	46	2	74	45	3	63	52
106684	Rater 1	cbl	51	59	-27	50	60	-27	51	61	-29
106684	Rater 1	cbi	0	61	-52	0	61	-51	0	61	-52
106684	Rater 1	cbp	0	81	-20	0	80	-20	0	80	-22
106684	Rater 1	cbs	0	51	5	0	53	4	0	51	4
106684	Rater 1	fv	0	53	-24	0	52	-24	0	52	-24
106684	Rater 1	amyg	19	4	-20	23	8	-21	18	3	-20
106684	Rater 1	cn	9	-12	7	9	-14	2	9	-14	2
106684	Rater 1	thal	9	20	8	10	19	6	10	18	6
106684	Rater 1	ccga	0	-27	3	0	-26	3	-1	-27	2
106684	Rater 1	ccms	0	5	20	0	6	19	-1	8	20
106684	Rater 1	ccsp	0	40	10	0	40	11	-1	40	10
106684	Rater 1	ac	0	1	-4	0	1	-4	-1	0	-4
106684	Rater 1	ponsi	1	32	-42	1	33	-41	0	33	-41
106684	Rater 1	ponss	0	24	-16	0	26	-17	-1	27	-16
106684	Rater 1	scol	2	36	0	3	38	-1	3	36	0
106684	Rater 1	lva	13	-24	2	15	-25	1	13	-25	2
106684	Rater 1	lvi	30	12	-18	30	11	-18	27	10	-22
106684	Rater 1	lvp	28	55	7	27	56	6	27	57	6
106684	Rater 2	fp	8	-67	1	8	-67	1	8	-67	1
106684	Rater 2	op	9	104	6	9	104	7	9	104	6
106684	Rater 2	tp	34	-23	-25	35	-23	-25	34	-23	-25
106684	Rater 2	cl	56	7	4	56	7	4	56	6	3
106684	Rater 2	cs	6	20	64	5	19	64	5	20	64
106684	Rater 2	prsf	31	2	54	23	-4	57	22	-5	57
106684	Rater 2	prif	50	-7	32	51	-4	30	50	-4	32
106684	Rater 2	ope	50	-15	25	50	-15	27	50	-15	26
106684	Rater 2	tri	48	-29	11	48	-29	12	48	-29	12
106684	Rater 2	stp	53	60	29	52	60	29	53	60	29
106684	Rater 2	pos	1	72	47	0	74	41	0	72	41
106684	Rater 2	cbl	50	60	-28	50	59	-28	50	60	-28
106684	Rater 2	cbi	0	61	-50	-1	60	-51	0	62	-51
106684	Rater 2	cbp	0	80	-19	-1	80	-19	0	80	-24
106684	Rater 2	cbs	0	52	4	-1	51	5	0	52	4
106684	Rater 2	fv	0	52	-24	-1	52	-24	0	52	-25
106684	Rater 2	amyg	22	10	-18	19	13	-18	20	9	-18
106684	Rater 2	cn	9	-12	4	9	-13	4	9	-13	4
106684	Rater 2	thal	9	19	8	9	20	7	9	20	7
106684	Rater 2	ccga	-1	-27	3	-1	-27	4	-1	-26	2
106684	Rater 2	ccms	-1	11	19	-1	10	20	-1	9	19
106684	Rater 2	ccsp	-1	40	10	-1	40	10	-1	40	9
106684	Rater 2	ac	-1	1	-4	-1	0	-4	-1	0	-4
106684	Rater 2	ponsi	0	33	-42	0	32	-42	0	32	-42
106684	Rater 2	ponss	0	25	-16	0	26	-16	0	25	-17
106684	Rater 2	scol	3	37	-1	4	37	-1	3	37	-1
106684	Rater 2	lva	12	-23	2	13	-24	3	13	-24	2
106684	Rater 2	lvi	30	12	-18	30	12	-18	30	11	-18
106684	Rater 2	lvp	25	64	10	24	68	11	23	69	11
106684	Rater 3	fp	8	-67	2	8	-67	2	10	-68	4
106684	Rater 3	op	9	104	6	9	104	7	9	104	6
106684	Rater 3	tp	33	-22	-26	34	-23	-25	34	-23	-25
106684	Rater 3	cl	56	7	4	56	11	5	56	8	4
106684	Rater 3	cs	8	22	66	10	21	66	5	20	64
106684	Rater 3	prsf	21	-7	55	28	0	58	24	-2	58
106684	Rater 3	prif	50	-8	32	52	7	35	50	-4	31
106684	Rater 3	ope	48.5196	-14.1667	28.5	50	-14	28	50	-14	25
106684	Rater 3	tri	47	-28	12	47	-29	12	48	-28	12
106684	Rater 3	stp	62	33	5	53	62	14	53	63	16
106684	Rater 3	pos	1	62	52	0	63	49	0	63	49
106684	Rater 3	cbl	50	60	-27	50	60	-28	50	60	-28
106684	Rater 3	cbi	1	61	-53	0	62	-51	1	62	-53
106684	Rater 3	cbp	1	80	-20	0	81	-20	1	81	-19
106684	Rater 3	cbs	1	50	4	0	50	5	1	50	5
106684	Rater 3	fv	1	52	-24	0	52	-24	1	53	-24
106684	Rater 3	amyg	17	10	-19	18	9	-18	18	8	-19
106684	Rater 3	cn	9	-13	3	9	-13	4	8	-11	4
106684	Rater 3	thal	8	19	7	8	20	7	7	20	5
106684	Rater 3	ccga	1	-26	3	-1	-27	2	0	-26	4
106684	Rater 3	ccms	1	-11	19	-1	-9	20	0	-9	20
106684	Rater 3	ccsp	1	40	12	-1	40	11	0	40	11
106684	Rater 3	ac	0	0	-5	0	0	-5	-1	2	-5
106684	Rater 3	ponsi	0	31	-42	0	34	-41	0	34	-41
106684	Rater 3	ponss	0	27	-17	0	27	-17	0	29	-17
106684	Rater 3	scol	2	37	-1	4	38	-1	3	38	-1
106684	Rater 3	lva	13	-24	2	13	-24	2	13	-24	2
106684	Rater 3	lvi	21	12	-15	29	11	-18	29	13	-18
106684	Rater 3	lvp	28	56	8	27	57	6	28	58	7
253204	Rater 1	fp	7	-70	9	8	-70	10	7	-70	10
253204	Rater 1	op	8	102	6	8	102	6	9	102	5
253204	Rater 1	tp	38	-24	-26	37	-24	-26	38	-24	-27
253204	Rater 1	cl	60.5075	7.88333	11.2833	60	7	8	61	8	9
253204	Rater 1	cs	8	-1	70	9.83333	28.8333	71.7059	12	27	71
253204	Rater 1	prsf	37	9	60	35	10	60	35	10	61
253204	Rater 1	prif	53	-13	28	51	-1	40	52	-11	30
253204	Rater 1	ope	57	-7	15	57	-6	15	57	-7	15
253204	Rater 1	tri	50	-37	-5	50.1667	-36.8333	-2.29556	50.1667	-36.8333	-2.29556
253204	Rater 1	stp	45	78	23	62	54	5	60	56	23
253204	Rater 1	pos	0	53	61	2	80	41	3	80	42
253204	Rater 1	cbl	51	57	-29	52	59	-29	52	58	-30
253204	Rater 1	cbi	0	59	-52	0	59	-51	0	59	-52
253204	Rater 1	cbp	-2	85	-24	-2	85	-25	-2	78	-23
253204	Rater 1	cbs	0	51	3	0	53	4	0	53	3
253204	Rater 1	fv	0	50	-26	0	51	-26	-1	52	-26
253204	Rater 1	amyg	19	6	-19	19	8	-19	19	8	-18
253204	Rater 1	cn	8	-11	6	9	-13	2	7	-12	5
253204	Rater 1	thal	9	22	9	11	24	7	10	21	8
253204	Rater 1	ccga	0	-27	3	0	-27	3	0	-27	2
253204	Rater 1	ccms	0	5	28	0	5	28	0	5	28
253204	Rater 1	ccsp	0	44	11	0	45	11	0	44	11
253204	Rater 1	ac	-1	3	-4	0	4	-3	0	4	-3
253204	Rater 1	ponsi	-2	31	-43	-3	32	-42	-2	32	-40
253204	Rater 1	ponss	-1	23	-15	0	24	-15	-1	25	-17
253204	Rater 1	scol	5	36	1	5	37	-1	3	37	-1
253204	Rater 1	lva	12	-24	0	12	-24	2	12	-23	0
253204	Rater 1	lvi	29	12	-21	32	15	-19	30	12	-21
253204	Rater 1	lvp	27	62	6	22	72	8	26	66	6
253204	Rater 2	fp	8	-70	10	8	-70	10	8	-69	6
253204	Rater 2	op	8	102	5	8	102	6	8	102	6
253204	Rater 2	tp	37	-24	-27	38	-24	-26	38	-24	-26
253204	Rater 2	cl	60	7	9	60	6	8	60	6	8
253204	Rater 2	cs	8	32	73	8	31	73	7	32	73
253204	Rater 2	prsf	37	4	58	36	4	58	37	5	58
253204	Rater 2	prif	52	-12	26	50	-6	37	52	-10	28
253204	Rater 2	ope	48	-32	14	48	-31	14	48	-32	14
253204	Rater 2	tri	49	-35	-4	50	-37	-3	50	-36	-4
253204	Rater 2	stp	58	58	23	59	56	23	59	57	22
253204	Rater 2	pos	0	80	40	-1	80	39	-1	80	39
253204	Rater 2	cbl	52	59	-29	52	59	-29	52	58	-29
253204	Rater 2	cbi	0	60	-51	0	59	-52	0	60	-51
253204	Rater 2	cbp	0	89	-24	0	88	-25	0	89	-24
253204	Rater 2	cbs	0	54	3	0	54	3	0	54	3
253204	Rater 2	fv	0	50	-26	0	49	-26	0	49	-26
253204	Rater 2	amyg	18	12	-17	20	14	-17	18	12	-16
253204	Rater 2	cn	8	-11	4	8	-11	4	8	-11	4
253204	Rater 2	thal	10	21	9	10	21	10	10	22	9
253204	Rater 2	ccga	-1	-25	4	-1	-25	3	-1	-25	4
253204	Rater 2	ccms	-1	7	28	-1	6	27	-1	5	28
253204	Rater 2	ccsp	-1	45	11	-1	44	11	-1	45	11
253204	Rater 2	ac	-1	3	-3	-1	3	-3	-1	3	-3
253204	Rater 2	ponsi	-1	32	-43	-1	31	-42	-1	31	-42
253204	Rater 2	ponss	-1	25	-16	-1	24	-15	-1	25	-15
253204	Rater 2	scol	5	37	-1	4	38	-2	4	38	-1
253204	Rater 2	lva	12	-22	0	12	-23	1	12	-22	1
253204	Rater 2	lvi	30	13	-21	29	11	-22	31	13	-21
253204	Rater 2	lvp	21	72	9	20	73	10	22	72	9
253204	Rater 3	fp	7	-68	7	9	-68	9	8	-70	10
253204	Rater 3	op	8	101	5	9	102	5	8	102	6
253204	Rater 3	tp	36	-22	-27	37	-23	-27	37	-23	-26
253204	Rater 3	cl	62	26	26	62	23	17	62	26	24
253204	Rater 3	cs	8	33	72	5	32	72	7	33	72
253204	Rater 3	prsf	33.6389	10.8704	60.3704	36	10	62	36	9	60
253204	Rater 3	prif	49	-3	39	53	17	51	50.9408	9.16667	49.6667
253204	Rater 3	ope	47	-30	11	49	-31	13	50	-29	12
253204	Rater 3	tri	49	-37	-3	49.8333	-37.1667	-2.26489	50	-36	-3
253204	Rater 3	stp	49	73	21	47	75	21	53	68	14
253204	Rater 3	pos	1	79	39	1	78	41	0	79	41
253204	Rater 3	cbl	50	53	-32	50	51	-30	50	52	-30
253204	Rater 3	cbi	2	57	-54	-2	59	-54	-2	59	-52
253204	Rater 3	cbp	2	89	-25	-2	85	-23	-2	77	-16
253204	Rater 3	cbs	2	51	2	-2	53	3	-2	53	3
253204	Rater 3	fv	2	52	-26	-2	52	-25	-2	52	-26
253204	Rater 3	amyg	18	6	-21	18	10	-17	15	12	-17
253204	Rater 3	cn	8	-11	4	8	-10	7	7	-9	7
253204	Rater 3	thal	7	22	6	8	20	10	7	18	9
253204	Rater 3	ccga	-1	-27	3	-1	-26	3	-2	-26	3
253204	Rater 3	ccms	-1	6	28	-1	6	28	-2	6	29
253204	Rater 3	ccsp	-1	44	12	-1	44	12	-2	44	12
253204	Rater 3	ac	-2	3	-4	-2	2	-5	-1	4	-4
253204	Rater 3	ponsi	-1	31	-42	-1	33	-43	-2	33	-41
253204	Rater 3	ponss	-2	28	-17	-1	26	-16	-2	28	-16
253204	Rater 3	scol	4	36	-1	4	39	-1	4	39	0
253204	Rater 3	lva	12	-23	1	12	-23	1	12	-23	2
253204	Rater 3	lvi	23	12	-25	30	14	-21	24	12	-25
253204	Rater 3	lvp	21	73	9	21	74	9	21	75	9
357078	Rater 1	fp	11	-70	-2	10	-70	-3	11	-70	-3
357078	Rater 1	op	12	104	10	12	104	10	12	104	10
357078	Rater 1	tp	33	-21	-32	33	-23	-25	35	-20	-30
357078	Rater 1	cl	61	15	10	60	10	7	57	6	2
357078	Rater 1	cs	11	27	69	8	30	67	10	29	69
357078	Rater 1	prsf	34	9	56	33	11	56	33	11	57
357078	Rater 1	prif	50	-13	31	50	-9	33	48	-11	30
357078	Rater 1	ope	54	-14	16	53	-14	18	54	-13	17
357078	Rater 1	tri	50	-32	-1	50	-32	0	50	-33	0
357078	Rater 1	stp	47	74	16	46	75	15	47	74	16
357078	Rater 1	pos	4	81	45	1	82	42	4	83	44
357078	Rater 1	cbl	57	56	-32	58	55	-32	58	55	-32
357078	Rater 1	cbi	3	63	-40	2	60	-45	2	59	-45
357078	Rater 1	cbp	2	77	-19	1	76	-19	0	76	-22
357078	Rater 1	cbs	2	53	2	1	54	1	0	52	2
357078	Rater 1	fv	2	52	-24	1	52	-24	1	52	-24
357078	Rater 1	amyg	19	9	-18	20	8	-21	21	7	-20
357078	Rater 1	cn	12	-14	2	11	-13	2	10	-12	2
357078	Rater 1	thal	11	22	7	10	24	5	10	21	6
357078	Rater 1	ccga	-1	-24	4	-1	-24	4	0	-24	3
357078	Rater 1	ccms	-1	15	23	0	11	23	0	9	23
357078	Rater 1	ccsp	0	41	8	0	43	8	0	41	8
357078	Rater 1	ac	0	2	-3	0	2	-3	0	2	-3
357078	Rater 1	ponsi	0	34	-42	1	34	-42	0	35	-41
357078	Rater 1	ponss	0	23	-18	0	24	-18	0	24	-18
357078	Rater 1	scol	4	36	-1	4	37	-3	3	37	-3
357078	Rater 1	lva	15	-25	0	15	-24	1	15	-25	0
357078	Rater 1	lvi	24	9	-27	24	10	-27	28	11	-19
357078	Rater 1	lvp	16	79	8	16	80	7	15	80	7
357078	Rater 2	fp	11	-70	-2	11	-70	-2	11	-70	-3
357078	Rater 2	op	13	104	10	12	104	10	13	104	10
357078	Rater 2	tp	39	-21	-26	39	-21	-26	39	-21	-26
357078	Rater 2	cl	60	10	6	60	10	7	60	10	7
357078	Rater 2	cs	6	31	69	6	31	69	6	31	69
357078	Rater 2	prsf	31	18	62	33	7	55	33	7	56
357078	Rater 2	prif	51	-13	29	47	-4	39	50	-13	31
357078	Rater 2	ope	54	-15	6	52	-13	20	52	-14	19
357078	Rater 2	tri	44	-35	-15	44	-35	-16	44	-36	-16
357078	Rater 2	stp	46	76	16	46	75	15	47	75	16
357078	Rater 2	pos	0	83	42	0	82	42	0	83	42
357078	Rater 2	cbl	58	56	-32	58	55	-32	58	56	-32
357078	Rater 2	cbi	2	60	-43	2	60	-44	3	61	-47
357078	Rater 2	cbp	2	86	-19	2	86	-20	3	86	-21
357078	Rater 2	cbs	2	53	2	2	50	2	3	53	2
357078	Rater 2	fv	2	52	-24	2	51	-25	3	51	-25
357078	Rater 2	amyg	19	11	-17	19	12	-18	19	11	-18
357078	Rater 2	cn	11	-12	3	10	-11	4	10	-11	4
357078	Rater 2	thal	10	22	7	10	22	8	10	21	8
357078	Rater 2	ccga	0	-22	5	-1	-23	4	0	-22	4
357078	Rater 2	ccms	0	17	23	-1	16	23	0	16	23
357078	Rater 2	ccsp	0	42	8	-1	42	8	0	42	8
357078	Rater 2	ac	0	1	-3	-1	2	-3	0	1	-3
357078	Rater 2	ponsi	0	33	-42	0	34	-42	0	33	-42
357078	Rater 2	ponss	0	24	-18	0	23	-18	0	24	-18
357078	Rater 2	scol	4	37	-3	4	36	-2	4	36	-3
357078	Rater 2	lva	16	-24	1	16	-24	1	16	-24	0
357078	Rater 2	lvi	29	11	-19	27	12	-20	28	12	-20
357078	Rater 2	lvp	16	79	8	16	79	8	16	79	8
357078	Rater 3	fp	10	-69	-1	10	-69	-1	10	-69	-2
357078	Rater 3	op	12	103	7	12	103	7	13	103	6
357078	Rater 3	tp	33	-23	-28	37	-20	-28	35	-19	-31
357078	Rater 3	cl	59	15	2	58	41	26	60	22	16
357078	Rater 3	cs	8	31	69	17	31	68	7	31	69
357078	Rater 3	prsf	34	9	56	32	20	62	34	8	55
357078	Rater 3	prif	48	-1	40	58	22	33	56	2	28
357078	Rater 3	ope	54	-17	5	54	-16	7	54	-13	18
357078	Rater 3	tri	49	-32	0	45	-42	-1	51	-31	0
357078	Rater 3	stp	53	66	15	53	65	14	54	64	14
357078	Rater 3	pos	0	80	42	0	81	41	1	81	42
357078	Rater 3	cbl	56	56	-31	57	56	-32	57	56	-31
357078	Rater 3	cbi	0	60	-49	1	59	-46	3	60	-49
357078	Rater 3	cbp	0	86	-17	1	77	-20	3	78	-21
357078	Rater 3	cbs	0	52	2	1	51	3	3	49	2
357078	Rater 3	fv	0	52	-23	1	52	-24	3	52	-24
357078	Rater 3	amyg	18	7	-21	18	10	-20	19	7	-19
357078	Rater 3	cn	11	-12	2	9	-9	5	10	-10	4
357078	Rater 3	thal	9	21	7	8	20	7	9	20	5
357078	Rater 3	ccga	0	-23	3	-1	-23	4	1	-24	3
357078	Rater 3	ccms	0	14	23	-1	11	23	1	11	23
357078	Rater 3	ccsp	0	42	6	-1	42	8	1	42	8
357078	Rater 3	ac	0	1	-3	-1	2	-4	0	2	-4
357078	Rater 3	ponsi	0	35	-42	0	36	-41	0	35	-41
357078	Rater 3	ponss	0	24	-18	0	26	-18	0	25	-19
357078	Rater 3	scol	6	33	-1	4	37	-3	5	37	-3
357078	Rater 3	lva	16	-24	0	16	-25	1	16	-24	1
357078	Rater 3	lvi	28	12	-19	28	11	-19	28	12	-19
357078	Rater 3	lvp	15	79	7	16	80	8	15	80	8
449172	Rater 1	fp	3	-66	-4	4	-66	-5	4	-66	-4
449172	Rater 1	op	16	97	1	15	97	1	16	97	1
449172	Rater 1	tp	34	-23	-28	35	-23	-28	34	-23	-28
449172	Rater 1	cl	59	7	2	60	9	2	59	8	1
449172	Rater 1	cs	7	11	70	5	15	69	7	10	70
449172	Rater 1	prsf	30	-21	47	28	-22	46	27	-22	46
449172	Rater 1	prif	51	-12	30	51	-12	29	51	-11	29
449172	Rater 1	ope	53	-19	10	54	-20	12	53	-21	13
449172	Rater 1	tri	50	-30	2	50	-30	2	50	-29	1
449172	Rater 1	stp	54	62	12	54	62	13	62	39	10
449172	Rater 1	pos	4	77	42	3	75	42	3	75	42
449172	Rater 1	cbl	52	52	-31	52	52	-31	52	52	-31
449172	Rater 1	cbi	0	59	-47	0	54	-46	0	58	-48
449172	Rater 1	cbp	0	79	-20	0	78	-17	0	78	-18
449172	Rater 1	cbs	0	53	8	0	55	8	0	54	8
449172	Rater 1	fv	0	49	-20	0	50	-20	0	50	-21
449172	Rater 1	amyg	22	6	-20	19	8	-19	19	8	-20
449172	Rater 1	cn	9	-12	6	11	-13	4	11	-13	3
449172	Rater 1	thal	9	20	9	10	22	8	11	22	8
449172	Rater 1	ccga	-2	-28	3	0	-28	4	0	-28	3
449172	Rater 1	ccms	-1	4	26	0	0	26	0	1	26
449172	Rater 1	ccsp	0	43	20	0	44	19	0	43	18
449172	Rater 1	ac	-1	0	-3	0	1	-3	0	1	-4
449172	Rater 1	ponsi	0	30	-40	1	32	-40	0	31	-40
449172	Rater 1	ponss	-1	22	-17	0	23	-16	0	23	-16
449172	Rater 1	scol	3	34	0	2	35	0	2	34	1
449172	Rater 1	lva	14	-24	1	14	-24	2	14	-24	3
449172	Rater 1	lvi	28	13	-17	28	13	-18	28	14	-17
449172	Rater 1	lvp	18	74	7	18	74	7	18	74	6
449172	Rater 2	fp	7	-65	2	4	-66	-5	5	-65	1
449172	Rater 2	op	16	97	1	15	97	0	16	97	1
449172	Rater 2	tp	35	-23	-28	35	-23	-28	35	-23	-28
449172	Rater 2	cl	58	4	0	58	4	0	58	5	1
449172	Rater 2	cs	8	25	72	9	24	72	8	24	73
449172	Rater 2	prsf	29	3	58	30	2	58	29	3	58
449172	Rater 2	prif	51	-11	28	50	-12	29	51	-12	29
449172	Rater 2	ope	54	-19	11	53	-21	13	53	-21	12
449172	Rater 2	tri	45	-25	-15	45	-27	-16	44	-28	-18
449172	Rater 2	stp	55	61	12	44	72	28	44	70	30
449172	Rater 2	pos	0	73	39	-1	73	39	0	73	39
449172	Rater 2	cbl	52	52	-31	52	52	-31	52	52	-31
449172	Rater 2	cbi	0	59	-47	0	59	-47	0	59	-47
449172	Rater 2	cbp	0	79	-22	0	79	-22	0	79	-21
449172	Rater 2	cbs	0	54	7	0	54	7	0	54	8
449172	Rater 2	fv	0	49	-20	0	49	-21	0	49	-21
449172	Rater 2	amyg	21	9	-18	20	10	-18	20	10	-18
449172	Rater 2	cn	11	-13	3	10	-12	5	10	-11	6
449172	Rater 2	thal	10	20	10	10	21	8	9	22	8
449172	Rater 2	ccga	0	-27	3	0	-27	3	0	-27	3
449172	Rater 2	ccms	0	7	26	0	8	26	0	7	26
449172	Rater 2	ccsp	0	44	19	0	44	19	0	44	19
449172	Rater 2	ac	0	1	-3	0	1	-4	0	1	-3
449172	Rater 2	ponsi	0	31	-40	0	30	-40	0	31	-40
449172	Rater 2	ponss	0	23	-16	0	22	-16	0	22	-16
449172	Rater 2	scol	3	34	0	3	35	0	3	34	0
449172	Rater 2	lva	14	-23	2	14	-24	1	13	-23	2
449172	Rater 2	lvi	28	14	-18	28	14	-18	29	14	-17
449172	Rater 2	lvp	18	74	6	18	74	7	18	73	7
449172	Rater 3	fp	4	-65	5	6	-65	-5	5	-65	6
449172	Rater 3	op	16	97	1	16	97	1	15	97	1
449172	Rater 3	tp	35	-22	-28	34	-22	-28	33	-22	-29
449172	Rater 3	cl	60	19	11	60	26	16	60	25	15
449172	Rater 3	cs	8	23	72	7.85583	24.9667	71.6667	7.35185	24.7	71.84
449172	Rater 3	prsf	28	7	62	27	9	64	29	5	59
449172	Rater 3	prif	57	3	25	52	6	41	53	-10	26
449172	Rater 3	ope	52	-20	13	52	-19	12	54	-21	12
449172	Rater 3	tri	50	-28	2	47.6667	-32.1667	3.33333	51	-27	0
449172	Rater 3	stp	52	63	17	49.7037	70.1667	12.6667	53	62	14
449172	Rater 3	pos	-1	73	39	-1	72	39	-1	73	39
449172	Rater 3	cbl	52	52	-31	52	51	-30	52	52	-30
449172	Rater 3	cbi	1	56	-51	0	53	-52	0	58	-48
449172	Rater 3	cbp	1	82	-20	0	78	-22	0	79	-22
449172	Rater 3	cbs	1	53	7	0	53	8	0	53	7
449172	Rater 3	fv	1	50	-21	0	50	-20	0	50	-20
449172	Rater 3	amyg	16	10	-19	19	10	-18	16	8	-19
449172	Rater 3	cn	9	-9	7	10	-12	5	10	-12	4
449172	Rater 3	thal	7	19	9	8	20	9	9	18	8
449172	Rater 3	ccga	0	-28	3	-1	-29	3	0	-28	4
449172	Rater 3	ccms	0	0	27	-1	0	26	0	0	26
449172	Rater 3	ccsp	0	44	20	-1	43	21	0	43	19
449172	Rater 3	ac	0	1	-3	-1	1	-4	0	1	-3
449172	Rater 3	ponsi	0	32	-40	0	32	-38	0	31	-40
449172	Rater 3	ponss	0	23	-17	0	23	-16	0	24	-16
449172	Rater 3	scol	3	36	0	3	35	0	3	36	0
449172	Rater 3	lva	13	-23	3	14	-24	1	13	-24	2
449172	Rater 3	lvi	27	13	-18	28	14	-19	28	14	-18
449172	Rater 3	lvp	17	74	6	18	74	6	18	75	7
582707	Rater 1	fp	3	-70	1	4	-70	1	3	-70	2
582707	Rater 1	op	7	104	11	8	104	11	8	104	11
582707	Rater 1	tp	32	-23	-26	32	-23	-26	32	-23	-26
582707	Rater 1	cl	62	34	19	58	5	8	58	5	6
582707	Rater 1	cs	7	33	72	3	29	70	8	33	73
582707	Rater 1	prsf	24	7	64	26	-8	57	23	9	66
582707	Rater 1	prif	57	4	30	51	-12	30	50	-11	37
582707	Rater 1	ope	57	-5	21	54	-12	24	52.558	-11.2778	23.1333
582707	Rater 1	tri	48	-36	2	48	-37	1	47.0709	-36.1667	1.66667
582707	Rater 1	stp	52	66	22	53	65	22	52	65	21
582707	Rater 1	pos	2	78	48	1	75	47	4	78	49
582707	Rater 1	cbl	53	62	-26	53	56	-34	53	62	-26
582707	Rater 1	cbi	0	58	-52	0	56	-51	0	57	-51
582707	Rater 1	cbp	-1	82	-20	0	82	-20	0	81	-22
582707	Rater 1	cbs	0	54	4	0	53	4	0	53	4
582707	Rater 1	fv	-1	52	-25	0	52	-25	0	52	-26
582707	Rater 1	amyg	19	10	-20	20	7	-21	18	8	-21
582707	Rater 1	cn	9	-13	1	9	-13	1	8	-11	3
582707	Rater 1	thal	8	19	7	8	21	9	8	22	7
582707	Rater 1	ccga	-1	-27	0	0	-27	1	0	-28	1
582707	Rater 1	ccms	-2	14	25	0	7	26	0	9	26
582707	Rater 1	ccsp	-1	42	12	0	41	11	0	42	11
582707	Rater 1	ac	-1	1	-4	-1	1	-4	0	2	-5
582707	Rater 1	ponsi	-1	29	-41	0	29	-41	0	28	-41
582707	Rater 1	ponss	-1	25	-17	0	25	-17	0	25	-17
582707	Rater 1	scol	2	38	-1	2	37	0	2	37	-1
582707	Rater 1	lva	12	-23	1	12	-23	1	12	-22	2
582707	Rater 1	lvi	27	13	-21	28	13	-21	28	13	-21
582707	Rater 1	lvp	27	57	5	26	58	5	27	57	5
582707	Rater 2	fp	4	-69	0	4	-69	1	4	-69	1
582707	Rater 2	op	9	104	12	8	104	11	8	104	11
582707	Rater 2	tp	33	-22	-25	33	-23	-26	33	-23	-26
582707	Rater 2	cl	58	6	9	58	5	9	58	5	10
582707	Rater 2	cs	11	28	74	10	28	74	9	31	73
582707	Rater 2	prsf	26	7	65	26	6	64	25	8	65
582707	Rater 2	prif	51	-12	29	49	-7	40	48	-9	40
582707	Rater 2	ope	50	-10	21	55	-11	22	55	-11	22
582707	Rater 2	tri	47	-35	1	48	-35	1	48	-35	1
582707	Rater 2	stp	51	66	21	52	66	27	52	66	22
582707	Rater 2	pos	0	76	46	0	75	46	-1	75	45
582707	Rater 2	cbl	52	57	-31	52	56	-31	52	57	-30
582707	Rater 2	cbi	0	57	-50	0	56	-51	0	56	-50
582707	Rater 2	cbp	0	83	-21	0	82	-19	0	82	-20
582707	Rater 2	cbs	0	53	4	0	53	3	0	52	4
582707	Rater 2	fv	0	52	-25	0	51	-26	0	52	-25
582707	Rater 2	amyg	18	11	-18	19	12	-17	19	12	-18
582707	Rater 2	cn	8	-11	3	8	-12	3	8	-10	4
582707	Rater 2	thal	9	21	9	9	21	9	9	21	7
582707	Rater 2	ccga	-1	-26	3	-1	-26	2	-1	-26	3
582707	Rater 2	ccms	-1	17	26	-1	15	25	-1	15	26
582707	Rater 2	ccsp	-1	43	11	-1	42	10	-1	42	11
582707	Rater 2	ac	-1	1	-4	-1	1	-4	-1	2	-4
582707	Rater 2	ponsi	0	28	-41	-1	28	-41	0	28	-41
582707	Rater 2	ponss	0	24	-16	-1	24	-16	0	25	-17
582707	Rater 2	scol	3	39	-1	3	37	-1	3	38	-1
582707	Rater 2	lva	11	-20	4	12	-21	2	12	-21	2
582707	Rater 2	lvi	27	14	-22	27	14	-22	27	15	-22
582707	Rater 2	lvp	20	75	8	20	75	8	19	76	8
582707	Rater 3	fp	5	-68	1	4	-68	1	4	-69	2
582707	Rater 3	op	9	103	9	9	103	9	9	103	8
582707	Rater 3	tp	33	-21	-27	33	-22	-26	34	-22	-26
582707	Rater 3	cl	63	36	23	62	35	20	63	35	20
582707	Rater 3	cs	8	30	74	7	33	72	8	34	72
582707	Rater 3	prsf	24	9	65	24	6	63	26	8	63
582707	Rater 3	prif	56	2	31	53	16	46	56	3	31
582707	Rater 3	ope	54	-11	24	55	-4	20	55	-11	20
582707	Rater 3	tri	48	-35	1	48	-32	1	48	-35	0
582707	Rater 3	stp	56	61	8	52	67	21	52	66	22
582707	Rater 3	pos	1	76	47	0	75	46	-1	74	44
582707	Rater 3	cbl	52	57	-31	52	56	-31	52	56	-32
582707	Rater 3	cbi	0	57	-50	0	56	-51	-1	58	-52
582707	Rater 3	cbp	0	86	-23	0	82	-19	-1	82	-20
582707	Rater 3	cbs	0	52	4	0	52	4	-1	52	4
582707	Rater 3	fv	0	53	-25	0	52	-25	-1	53	-25
582707	Rater 3	amyg	17	12	-18	16	11	-18	17	12	-17
582707	Rater 3	cn	8	-10	6	8	-11	2	8	-12	4
582707	Rater 3	thal	7	18	10	8	21	9	8	20	7
582707	Rater 3	ccga	0	-28	2	0	-27	0	-1	-27	0
582707	Rater 3	ccms	0	14	26	0	13	25	-1	12	26
582707	Rater 3	ccsp	0	43	11	0	42	11	-1	42	10
582707	Rater 3	ac	-1	2	-5	0	2	-5	0	1	-5
582707	Rater 3	ponsi	-1	30	-40	-1	30	-40	-1	29	-41
582707	Rater 3	ponss	-1	26	-18	-1	26	-18	-1	26	-17
582707	Rater 3	scol	5	37	0	3	38	-1	3	38	-2
582707	Rater 3	lva	12	-22	3	12	-22	3	12	-22	3
582707	Rater 3	lvi	27	15	-22	25	15	-23	26	14	-23
582707	Rater 3	lvp	19	78	7	18	77	7	19	75	7
608084	Rater 1	fp	8	-71	-2	8	-70	-2	9	-71	-2
608084	Rater 1	op	8	105	7	8	105	7	10	106	7
608084	Rater 1	tp	31	-23	-32	38	-21	-30	34	-21	-33
608084	Rater 1	cl	58	14	10	58	14	10	57	12	7
608084	Rater 1	cs	11	33	75	12	34	75	12	34	75
608084	Rater 1	prsf	18	26	70	28	11	63	27	16	67
608084	Rater 1	prif	53	4	39	51	-5	32	46	-12	38
608084	Rater 1	ope	56	-12	17	49	-18	24	54	-12	16
608084	Rater 1	tri	52	-24	-7	45	-38	5	50	-31	-2
608084	Rater 1	stp	54	67	17	54	68	16	52	69	14
608084	Rater 1	pos	1	86	34	3	87	39	4	87	40
608084	Rater 1	cbl	53	57	-33	53	58	-33	53	58	-32
608084	Rater 1	cbi	-1	56	-55	-1	57	-55	-2	56	-54
608084	Rater 1	cbp	-3	78	-24	-4	78	-26	-2	78	-24
608084	Rater 1	cbs	-1	54	3	-1	54	1	-2	53	3
608084	Rater 1	fv	-1	51	-25	-1	52	-26	-2	52	-25
608084	Rater 1	amyg	17	10	-15	15	11	-17	16	7	-20
608084	Rater 1	cn	10	-15	2	10	-13	2	11	-15	1
608084	Rater 1	thal	9	23	8	8	23	8	10	21	7
608084	Rater 1	ccga	0	-28	4	0	-28	1	0	-27	4
608084	Rater 1	ccms	0	9	29	0	7	29	0	9	29
608084	Rater 1	ccsp	0	45	13	-2	44	13	0	46	12
608084	Rater 1	ac	-1	1	-3	-1	1	-3	-1	1	-3
608084	Rater 1	ponsi	-1	31	-37	-1	32	-38	-2	33	-37
608084	Rater 1	ponss	-1	24	-15	-1	25	-16	-2	24	-15
608084	Rater 1	scol	3	36	1	2	38	-1	2	38	0
608084	Rater 1	lva	15	-26	1	15	-26	0	14	-26	1
608084	Rater 1	lvi	27	12	-22	27	11	-23	27	12	-22
608084	Rater 1	lvp	27	61	3	24	60	10	26	60	4
608084	Rater 2	fp	9	-70	-1	9	-70	-1	9	-70	-2
608084	Rater 2	op	9	105	7	8	105	7	9	105	7
608084	Rater 2	tp	38	-21	-30	38	-21	-30	37	-21	-31
608084	Rater 2	cl	57	14	10	58	14	11	58	14	12
608084	Rater 2	cs	7	35	75	7	35	75	6	34	75
608084	Rater 2	prsf	31	5	60	31	5	60	31	4	61
608084	Rater 2	prif	46	-13	37	52	-3	33	46	-13	36
608084	Rater 2	ope	55	-12	15	55	-13	15	55	-13	15
608084	Rater 2	tri	46	-37	-3	50	-31	-3	50	-30	-4
608084	Rater 2	stp	50	73	22	54	65	16	55	65	17
608084	Rater 2	pos	0	86	35	0	85	34	0	85	35
608084	Rater 2	cbl	53	58	-32	53	58	-33	53	58	-32
608084	Rater 2	cbi	-1	55	-54	-2	57	-53	-2	57	-53
608084	Rater 2	cbp	-1	85	-27	-2	85	-28	-2	78	-25
608084	Rater 2	cbs	-1	54	3	-2	54	3	-2	54	3
608084	Rater 2	fv	-1	51	-24	-2	50	-25	-2	50	-24
608084	Rater 2	amyg	13	11	-16	15	10	-16	18	9	-19
608084	Rater 2	cn	9	-12	5	9	-12	6	9	-12	4
608084	Rater 2	thal	9	21	11	8	21	11	9	20	10
608084	Rater 2	ccga	-1	-27	4	-1	-27	4	-1	-27	4
608084	Rater 2	ccms	-1	7	30	-1	7	30	-1	6	30
608084	Rater 2	ccsp	-1	45	12	-1	46	13	-1	45	12
608084	Rater 2	ac	-1	1	-2	-1	1	-2	-1	1	-2
608084	Rater 2	ponsi	-1	31	-37	-1	30	-38	-1	30	-38
608084	Rater 2	ponss	-1	24	-14	-1	24	-15	-1	24	-15
608084	Rater 2	scol	2	38	1	3	38	0	3	37	1
608084	Rater 2	lva	15	-25	1	15	-25	1	15	-25	1
608084	Rater 2	lvi	21	13	-24	20	13	-24	21	13	-23
608084	Rater 2	lvp	19	76	3	19	75	2	15	82	7
608084	Rater 3	fp	9	-69	0	9	-69	-0.5	9	-69	-1
608084	Rater 3	op	9	105	7	8.5	105	7.5	8	105	8
608084	Rater 3	tp	37	-21	-31	37.5	-20.5	-30.5	38	-20	-30
608084	Rater 3	cl	60	29	19	58	18	13	56	7	7
608084	Rater 3	cs	7	35	75	8	34.5	75	9	34	75
608084	Rater 3	prsf	31	8	62	30.5	8	62	30	8	62
608084	Rater 3	prif	52	2	37	51	-3.5	35	50	-9	33
608084	Rater 3	ope	56	-10	13	56	-10.5	14	56	-11	15
608084	Rater 3	tri	49	-30	-1	49.5	-30	-2	50	-30	-3
608084	Rater 3	stp	48	80	8	51	72.5	12	54	65	16
608084	Rater 3	pos	0	85	33	-0.5	84	36	-1	83	39
608084	Rater 3	cbl	52	58	-32	52	58	-32	52	58	-32
608084	Rater 3	cbi	-1	58	-54	-2	57.5	-54	-3	57	-54
608084	Rater 3	cbp	-1	86	-27	-2	82	-25.5	-3	78	-24
608084	Rater 3	cbs	-1	54	3	-2	54	3	-3	54	3
608084	Rater 3	fv	-1	52	-24	-2	52	-24	-3	52	-24
608084	Rater 3	amyg	16	11	-17	14.5	11	-17.5	13	11	-18
608084	Rater 3	cn	10	-12	4	10.5	-11.5	5.5	11	-11	7
608084	Rater 3	thal	7	20	8	8	20	8.5	9	20	9
608084	Rater 3	ccga	0	-28	4	-0.5	-28	3.5	-1	-28	3
608084	Rater 3	ccms	0	7	30	-0.5	7	30.5	-1	7	31
608084	Rater 3	ccsp	0	46	12	-0.5	46	12.5	-1	46	13
608084	Rater 3	ac	-1	1	-3	-1	1	-3	-1	1	-3
608084	Rater 3	ponsi	-1	32	-36	-1.5	33	-36	-2	34	-36
608084	Rater 3	ponss	-1	25	-15	-1.5	25.5	-15	-2	26	-15
608084	Rater 3	scol	3	38	0	3	38	0	3	38	0
608084	Rater 3	lva	15	-25	1	15.5	-25.5	1	16	-26	1
608084	Rater 3	lvi	20	13	-23	20	13	-23.5	20	13	-24
608084	Rater 3	lvp	26	63	3	22.5	71	3.5	19	79	4
719596	Rater 1	fp	10	-71	1	9	-71	2	9	-71	1
719596	Rater 1	op	10	108	6	10	108	6	10	108	5
719596	Rater 1	tp	34	-23	-31	33	-23	-32	33	-23	-32
719596	Rater 1	cl	62	2	1	62	3	0	62	2	-1
719596	Rater 1	cs	9	18	75	6.59402	18.0714	73.6667	12.0476	21.0417	73.7544
719596	Rater 1	prsf	23	9	69	27	7	65	25	8	66
719596	Rater 1	prif	59	-4	33	61.1667	-5.78143	26.6667	58	-8	28
719596	Rater 1	ope	57	-18	21	56	-18	24	57	-17	22
719596	Rater 1	tri	53	-33	7	52	-34	9	52	-35	9
719596	Rater 1	stp	67	52	1	55	75	7	54	76	4
719596	Rater 1	pos	2	80	45	4	82	45	1	80	45
719596	Rater 1	cbl	54	63	-28	54	63	-29	54	64	-29
719596	Rater 1	cbi	-1	62	-57	0	61	-57	-1	62	-57
719596	Rater 1	cbp	0	85	-21	0	84	-25	2	85	-22
719596	Rater 1	cbs	0	55	6	0	55	7	-1	57	7
719596	Rater 1	fv	-1	54	-25	0	55	-26	-1	54	-26
719596	Rater 1	amyg	24	10	-22	24	9	-20	22	9	-21
719596	Rater 1	cn	12	-11	3	10	-10	3	11	-12	1
719596	Rater 1	thal	9	26	7	10	27	6	9	25	2
719596	Rater 1	ccga	0	-28	4	0	-28	4	-2	-28	4
719596	Rater 1	ccms	-1	9	28	0	2	26	-2	1	26
719596	Rater 1	ccsp	0	46	13	0	46	12	-2	45	13
719596	Rater 1	ac	-1	5	-6	0	8	-3	-2	6	-6
719596	Rater 1	ponsi	-2	33	-46	-2	34	-46	-2	35	-46
719596	Rater 1	ponss	-1	27	-18	-2	28	-19	-2	29	-19
719596	Rater 1	scol	4	42	-2	3	43	-2	2	42	-2
719596	Rater 1	lva	17	-25	2	17	-25	3	17	-25	1
719596	Rater 1	lvi	31	13	-24	32	13	-25	31	13	-25
719596	Rater 1	lvp	16	85	11	17	85	11	28	65	8
719596	Rater 2	fp	9	-71	1	9	-71	1	9	-70	2
719596	Rater 2	op	10	108	6	10	108	5	10	108	7
719596	Rater 2	tp	34	-23	-31	34	-23	-32	34	-23	-31
719596	Rater 2	cl	62	2	1	63	4	2	62	2	1
719596	Rater 2	cs	8	27	77	5	32	76	7	29	76
719596	Rater 2	prsf	24	7	68	25	5	66	25	6	66
719596	Rater 2	prif	59	-9	27	59	-10	27	58	-11	27
719596	Rater 2	ope	58	-17	20	57	-17	21	57	-17	20
719596	Rater 2	tri	54	-31	7	54	-32	8	54	-31	7
719596	Rater 2	stp	66	52	18	66	52	18	61	64	22
719596	Rater 2	pos	0	79	44	-1	77	43	-1	77	43
719596	Rater 2	cbl	54	64	-28	54	64	-27	54	64	-28
719596	Rater 2	cbi	0	61	-56	-1	64	-54	0	60	-56
719596	Rater 2	cbp	0	85	-22	-1	85	-25	0	85	-24
719596	Rater 2	cbs	0	56	7	-1	56	7	0	56	7
719596	Rater 2	fv	0	54	-25	-1	53	-25	0	53	-26
719596	Rater 2	amyg	23	15	-20	22	15	-20	22	16	-20
719596	Rater 2	cn	11	-10	4	11	-10	4	10	-8	5
719596	Rater 2	thal	9	25	8	10	25	8	10	26	8
719596	Rater 2	ccga	-1	-27	5	-1	-28	5	-1	-27	4
719596	Rater 2	ccms	-1	8	27	-1	9	28	-1	9	27
719596	Rater 2	ccsp	-1	47	12	-1	47	13	-1	47	12
719596	Rater 2	ac	-1	5	-5	-1	5	-5	-1	6	-4
719596	Rater 2	ponsi	-1	33	-46	-1	33	-46	-1	33	-45
719596	Rater 2	ponss	-1	27	-18	-1	27	-18	-1	27	-18
719596	Rater 2	scol	3	43	-1	3	43	-1	3	42	-2
719596	Rater 2	lva	17	-23	3	17	-24	3	17	-23	3
719596	Rater 2	lvi	31	14	-25	31	14	-25	31	14	-25
719596	Rater 2	lvp	17	85	10	17	85	10	17	85	10
719596	Rater 3	fp	9	-70	1	10	-70	2	10	-70	2
719596	Rater 3	op	10	108	6	10	108	6	10	108	6
719596	Rater 3	tp	35	-21	-30	36	-21	-29	34	-22	-30
719596	Rater 3	cl	66	25	19	68	26	18	68	25	20
719596	Rater 3	cs	6	31	76	7	27	76	6	30	76
719596	Rater 3	prsf	26	7	65	24	5	66	26	7	67
719596	Rater 3	prif	60	-7	29	58	-2	36	60	-6	32
719596	Rater 3	ope	58	-17	20	57	-18	18	58	-16	18
719596	Rater 3	tri	53	-32	8	54	-31	8	55	-29	6
719596	Rater 3	stp	53	74	25	52	76	25	66	52	18
719596	Rater 3	pos	0	77	43	-1	77	44	0	79	44
719596	Rater 3	cbl	54	63	-28	54	64	-28	54	64	-28
719596	Rater 3	cbi	0	60	-57	0	62	-57	0	63	-56
719596	Rater 3	cbp	0	86	-24	0	86	-23	0	85	-23
719596	Rater 3	cbs	0	56	7	0	56	8	0	56	8
719596	Rater 3	fv	0	54	-24	0	54	-25	0	55	-24
719596	Rater 3	amyg	20	14	-21	19	12	-20	19	13	-21
719596	Rater 3	cn	12	-8	6	10	-8	4	10	-8	5
719596	Rater 3	thal	8	21	7	8	22	7	8	22	8
719596	Rater 3	ccga	0	-28	5	-1	-27	4	-1	-28	3
719596	Rater 3	ccms	0	2	27	-1	1	27	-1	2	27
719596	Rater 3	ccsp	0	47	13	-1	47	12	-1	46	13
719596	Rater 3	ac	-1	6	-4	-1	5	-6	-1	6	-5
719596	Rater 3	ponsi	-2	35	-44	-2	36	-44	-2	35	-45
719596	Rater 3	ponss	-2	30	-19	-2	29	-18	-2	29	-18
719596	Rater 3	scol	3	42	0	4	42	-1	4	43	-2
719596	Rater 3	lva	16	-24	3	17	-24	3	17	-24	4
719596	Rater 3	lvi	31	14	-25	31	14	-25	30	14	-25
719596	Rater 3	lvp	17	84	9	17	86	11	17	86	12
778179	Rater 1	fp	8	-69	2	9	-70	1	8	-69	2
778179	Rater 1	op	9	106	0	9	108	5	10	106	2
778179	Rater 1	tp	34	-24	-28	33	-22	-31	34	-24	-28
778179	Rater 1	cl	62	14	7	63	2	1	64	23	9
778179	Rater 1	cs	10	32	70	8	18	75	10	21	69
778179	Rater 1	prsf	31	-1	57	25	9	68	31.7778	0.588889	55.6111
778179	Rater 1	prif	53	1	35	59	-1	36	53	8	38
778179	Rater 1	ope	54	-11	23	56	-17	24	52.2213	-10.8333	22.3333
778179	Rater 1	tri	46	-38	8	51.875	-32.6667	9.66667	50	-32	6
778179	Rater 1	stp	60	59	17	63	63	15	58	59	15
778179	Rater 1	pos	3	78	41	2	81	46	2	77	42
778179	Rater 1	cbl	48	58	-28	55	62	-29	48	59	-28
778179	Rater 1	cbi	0	57	-45	0	62	-56	-1	58	-43
778179	Rater 1	cbp	-5	89	-20	0	86	-24	-5	82	-19
778179	Rater 1	cbs	0	55	6	0	56	8	-1	55	7
778179	Rater 1	fv	0	53	-22	0	55	-25	-1	53	-21
778179	Rater 1	amyg	19	8	-21	24	9	-23	17	4	-25
778179	Rater 1	cn	9	-12	3	10	-11	2	9	-12	2
778179	Rater 1	thal	9	22	6	11	26	5	9	22	5
778179	Rater 1	ccga	-1	-30	1	0	-28	5	-2	-29	1
778179	Rater 1	ccms	-2	12	26	0	1	27	-2	8	27
778179	Rater 1	ccsp	-2	45	12	0	47	13	-2	46	12
778179	Rater 1	ac	-2	2	-5	-1	5	-4	-2	2	-4
778179	Rater 1	ponsi	0	31	-42	-1	34	-45	-1	32	-40
778179	Rater 1	ponss	-2	23	-17	-1	27	-18	-1	24	-16
778179	Rater 1	scol	2	36	0	3	41	0	3	35	1
778179	Rater 1	lva	14	-25	1	17	-24	3	15	-25	2
778179	Rater 1	lvi	28	8	-25	31	13	-25	28	9	-25
778179	Rater 1	lvp	26	64	6	16	86	11	27	63	6
778179	Rater 2	fp	8	-69	2	8	-69	3	8	-69	3
778179	Rater 2	op	9	106	0	10	106	1	9	106	1
778179	Rater 2	tp	35	-24	-28	35	-24	-28	35	-24	-27
778179	Rater 2	cl	62	12	9	62	13	8	62	13	9
778179	Rater 2	cs	7	35	70	6	35	70	6	35	70
778179	Rater 2	prsf	33	15	62	33	14	61	31	16	63
778179	Rater 2	prif	50	-8	36	52	-4	34	52	-3	34
778179	Rater 2	ope	52	-17	19	53	-16	18	53	-16	19
778179	Rater 2	tri	46	-37	7	47	-37	7	47	-36	6
778179	Rater 2	stp	58	59	16	58	63	20	58	59	16
778179	Rater 2	pos	0	78	42	0	78	43	0	77	42
778179	Rater 2	cbl	48	58	-27	48	58	-27	48	58	-28
778179	Rater 2	cbi	-1	56	-43	-1	57	-43	-1	56	-43
778179	Rater 2	cbp	-1	94	-18	-1	93	-18	-1	93	-19
778179	Rater 2	cbs	-1	54	8	-1	53	7	-1	54	6
778179	Rater 2	fv	-1	51	-21	-1	51	-21	-1	51	-21
778179	Rater 2	amyg	17	11	-18	18	13	-16	19	13	-18
778179	Rater 2	cn	9	-9	6	9	-10	3	9	-10	4
778179	Rater 2	thal	9	23	7	8	21	9	9	22	9
778179	Rater 2	ccga	-1	-30	1	-1	-30	1	-1	-29	1
778179	Rater 2	ccms	-1	11	27	-1	12	26	-1	11	26
778179	Rater 2	ccsp	-1	46	14	-1	46	13	-1	46	13
778179	Rater 2	ac	-1	1	-4	-1	1	-4	-1	1	-3
778179	Rater 2	ponsi	-1	31	-40	-1	31	-41	-1	31	-40
778179	Rater 2	ponss	-2	22	-16	-1	22	-16	-1	23	-16
778179	Rater 2	scol	3	36	0	3	36	0	2	36	-1
778179	Rater 2	lva	14	-23	1	14	-23	1	14	-23	2
778179	Rater 2	lvi	28	10	-25	28	9	-25	29	10	-25
778179	Rater 2	lvp	27	60	7	17	82	7	17	82	8
778179	Rater 3	fp	8	-68	3	8	-69	3	8	-69	3
778179	Rater 3	op	11	105	2	12	105	2	13	105	1
778179	Rater 3	tp	36	-22	-26	36	-22	-27	35	-23	-28
778179	Rater 3	cl	64	33	22	64	34	22	64	32	22
778179	Rater 3	cs	6.16667	34.1667	68.5245	8	34	70	5	36	70
778179	Rater 3	prsf	33	16	62	34	17	61	32	15	61
778179	Rater 3	prif	53	8	37	54	7	39	54	7	39
778179	Rater 3	ope	56	-13	13	56	-12	12	55	-12	18
778179	Rater 3	tri	52	-27	0	51	-30	4	48	-37	7
778179	Rater 3	stp	59	60	16	58	63	19	58	59	16
778179	Rater 3	pos	0	76	40	-1	76	42	-1	76	42
778179	Rater 3	cbl	48	58	-27	48	57	-27	48	59	-27
778179	Rater 3	cbi	1	56	-46	0	57	-46	-5	58	-48
778179	Rater 3	cbp	1	94	-20	0	93	-20	-5	84	-13
778179	Rater 3	cbs	1	54	5	0	54	7	-5	51	6
778179	Rater 3	fv	1	53	-21	0	52	-21	-5	53	-22
778179	Rater 3	amyg	18	9	-21	16	10	-19	17	7	-21
778179	Rater 3	cn	9	-8	6	9	-9	6	9	-10	5
778179	Rater 3	thal	7	18	9	7	20	9	8	18	8
778179	Rater 3	ccga	-1	-30	1	-1	-30	0	-1	-29	2
778179	Rater 3	ccms	-1	9	27	-1	7	26	-1	8	27
778179	Rater 3	ccsp	-1	46	12	-1	46	13	-1	46	13
778179	Rater 3	ac	-1	0	-5	-2	1	-5	-1	1	-5
778179	Rater 3	ponsi	-1	32	-40	-1	32	-39	-2	31	-40
778179	Rater 3	ponss	-1	23	-16	-1	25	-16	-2	25	-16
778179	Rater 3	scol	3	36	0	3	36	0	3	37	-1
778179	Rater 3	lva	14	-24	2	14	-24	1	14	-24	1
778179	Rater 3	lvi	28	9	-25	26	10	-25	24	11	-26
778179	Rater 3	lvp	16	83	8	15	84	8	16	84	8
866417	Rater 1	fp	10	-69	-2	13	-70	4	10	-69	-2
866417	Rater 1	op	13	106	4	12	107	4	13	106	5
866417	Rater 1	tp	34	-19	-34	34	-19	-33	34	-19	-33
866417	Rater 1	cl	62	13	3	65	20	14	60	6	2
866417	Rater 1	cs	6.83333	15.0384	66.6667	8	34	69	4.83333	14.8333	65.2153
866417	Rater 1	prsf	24	4	63	24	4	64	25	4	62
866417	Rater 1	prif	49	-10	42	50	-12	35	54	-11	32
866417	Rater 1	ope	59	-13	14	60	-7	15	59	-12	17
866417	Rater 1	tri	50	-35	-6	50	-35	-6	53	-31	0
866417	Rater 1	stp	52.6176	73.8333	11.5	51.2072	78.8719	19.8381	51	78	19
866417	Rater 1	pos	1	81	43	3	82	45	1	81	43
866417	Rater 1	cbl	52	59	-34	52	58	-36	52	59	-35
866417	Rater 1	cbi	0	60	-55	0	58	-55	0	59	-54
866417	Rater 1	cbp	0	79	-21	0	77	-22	0	77	-20
866417	Rater 1	cbs	0	53	3	0	53	3	0	52	3
866417	Rater 1	fv	0	50	-26	0	51	-26	0	51	-25
866417	Rater 1	amyg	21	14	-24	20	11	-23	21	10	-22
866417	Rater 1	cn	9	-12	0	10	-13	0	10	-13	0
866417	Rater 1	thal	7	20	7	10	20	4	9	23	5
866417	Rater 1	ccga	0	-27	3	0	-27	2	0	-26	2
866417	Rater 1	ccms	0	9	23	0	7	23	0	6	23
866417	Rater 1	ccsp	0	43	9	0	44	9	0	44	9
866417	Rater 1	ac	0	2	-4	-1	1	-5	-1	0	-6
866417	Rater 1	ponsi	-2	33	-46	-1	31	-45	-1	33	-44
866417	Rater 1	ponss	-2	25	-21	-1	26	-21	-1	28	-21
866417	Rater 1	scol	3	37	-3	2	37	-2	2	38	-2
866417	Rater 1	lva	14	-23	1	14	-23	0	14	-23	1
866417	Rater 1	lvi	29	15	-24	29	15	-25	29	16	-24
866417	Rater 1	lvp	29	57	7	29	57	7	29	58	7
866417	Rater 2	fp	11	-69	0	11	-69	0	11	-69	-1
866417	Rater 2	op	13	106	5	13	106	5	14	106	4
866417	Rater 2	tp	35	-19	-32	35	-19	-32	35	-19	-32
866417	Rater 2	cl	60	6	4	60	5	3	60	6	3
866417	Rater 2	cs	5	34	70	6	34	70	6	34	70
866417	Rater 2	prsf	24	11	63	23	10	64	26	11	63
866417	Rater 2	prif	53	-10	33	53	-10	34	54	-10	31
866417	Rater 2	ope	58	-11	14	60	-12	14	59	-12	13
866417	Rater 2	tri	50	-31	-6	50	-31	-7	50	-30	-7
866417	Rater 2	stp	54	72	11	53	74	13	54	73	11
866417	Rater 2	pos	0	82	43	-1	80	44	-1	82	42
866417	Rater 2	cbl	52	59	-34	52	59	-35	52	59	-35
866417	Rater 2	cbi	0	59	-54	0	59	-55	0	59	-55
866417	Rater 2	cbp	0	78	-21	0	78	-21	0	78	-21
866417	Rater 2	cbs	0	51	3	0	51	3	0	52	3
866417	Rater 2	fv	0	50	-25	0	50	-26	0	50	-26
866417	Rater 2	amyg	19	14	-20	18	11	-21	21	13	-22
866417	Rater 2	cn	9	-11	2	9	-11	2	9	-11	2
866417	Rater 2	thal	9	21	5	9	22	6	9	20	6
866417	Rater 2	ccga	-1	-26	2	-1	-26	2	-1	-26	2
866417	Rater 2	ccms	-1	10	23	-1	11	23	-1	11	23
866417	Rater 2	ccsp	-1	44	8	-1	44	8	-1	44	7
866417	Rater 2	ac	-1	1	-5	-1	1	-5	-1	1	-5
866417	Rater 2	ponsi	-1	31	-45	-1	32	-46	-1	31	-46
866417	Rater 2	ponss	-1	26	-20	-1	26	-21	-1	25	-21
866417	Rater 2	scol	2	38	-3	2	39	-4	2	39	-3
866417	Rater 2	lva	14	-22	1	13	-22	1	14	-22	1
866417	Rater 2	lvi	28	15	-25	28	15	-25	29	15	-25
866417	Rater 2	lvp	17	83	9	17	83	8	17	83	8
866417	Rater 3	fp	12	-69	0	8	-69	-4	8	-69	-6
866417	Rater 3	op	12	106	6	11	106	8	10	106	8
866417	Rater 3	tp	35	-19	-32	35	-19	-31	36	-19	-33
866417	Rater 3	cl	68	33	20	67	36	22	62	14	6
866417	Rater 3	cs	6	36	70	7	36	70	6	36	70
866417	Rater 3	prsf	25	12	64	20	11	66	17	10	66
866417	Rater 3	prif	59	7	34	60	12	36	52	-10	34
866417	Rater 3	ope	58	-13	15	54	-21	4	59	-12	16
866417	Rater 3	tri	50	-31	-6	50	-31	-6	50	-31	-7
866417	Rater 3	stp	50	79	17	61	61	23	49	80	19
866417	Rater 3	pos	0	82	43	-1	80	43	-1	81	44
866417	Rater 3	cbl	52	60	-34	52	59	-36	52	60	-36
866417	Rater 3	cbi	1	60	-54	0	57	-57	1	61	-55
866417	Rater 3	cbp	1	83	-24	0	78	-20	1	80	-19
866417	Rater 3	cbs	1	50	3	0	51	3	1	51	3
866417	Rater 3	fv	1	50	-25	0	51	-26	1	51	-26
866417	Rater 3	amyg	19	11	-22	17	12	-21	13	10	-23
866417	Rater 3	cn	9	-9	3	8	-9	2	8	-10	1
866417	Rater 3	thal	6	19	8	7	17	6	8	20	2
866417	Rater 3	ccga	-1	-27	2	-1	-27	2	-2	-26	1
866417	Rater 3	ccms	-1	10	23	-1	9	23	-2	8	23
866417	Rater 3	ccsp	-1	45	7	-1	44	8	-2	44	8
866417	Rater 3	ac	-1	1	-6	-1	1	-6	-1	1	-6
866417	Rater 3	ponsi	-2	34	-45	-2	34	-45	-2	35	-44
866417	Rater 3	ponss	-2	28	-21	-2	28	-21	-2	29	-21
866417	Rater 3	scol	3	38	-3	3	39	-3	3	39	-3
866417	Rater 3	lva	14	-23	1	14	-23	1	14	-23	1
866417	Rater 3	lvi	28	16	-25	28	16	-25	28	16	-25
866417	Rater 3	lvp	15	86	9	17	84	9	17	85	9
888771	Rater 1	fp	7	-67	-3	7	-67	-3	8	-67	-3
888771	Rater 1	op	7	101	5	7	101	5	7	101	5
888771	Rater 1	tp	38	-21	-25	37	-22	-25	40	-19	-27
888771	Rater 1	cl	59	15	11	60	16	11	60	15	10
888771	Rater 1	cs	12	16	70	4	21	70	6	4	68
888771	Rater 1	prsf	24	1	60	23	2	61	20	-10	55
888771	Rater 1	prif	52	-2	31	52	-2	30	54	-1	30
888771	Rater 1	ope	52.5758	-9.67593	16.3333	52.3125	-9.91667	17.25	49	-20	22
888771	Rater 1	tri	50	-23	-1	44.5647	-32.1667	10.6667	43.8043	-38.8333	-0.666667
888771	Rater 1	stp	56	51	12	46	69	13	52	59	21
888771	Rater 1	pos	1	76	40	4	74	47	6	72	48
888771	Rater 1	cbl	52	57	-33	52	56	-33	53	56	-35
888771	Rater 1	cbi	0	57	-40	1	54	-46	1	56	-44
888771	Rater 1	cbp	0	76	-20	0	75	-19	0	75	-21
888771	Rater 1	cbs	0	51	3	0	52	3	0	51	3
888771	Rater 1	fv	0	49	-23	0	49	-24	0	49	-23
888771	Rater 1	amyg	21	11	-19	20	10	-20	21	12	-17
888771	Rater 1	cn	10	-11	4	10	-11	3	11	-12	2
888771	Rater 1	thal	8	21	9	10	21	8	12	22	6
888771	Rater 1	ccga	0	-24	4	0	-23	3	-1	-24	3
888771	Rater 1	ccms	-2	13	25	0	8	24	0	6	23
888771	Rater 1	ccsp	-1	42	13	0	42	13	0	42	12
888771	Rater 1	ac	-1	3	-2	0	3	-3	0	2	-2
888771	Rater 1	ponsi	-1	33	-40	0	33	-41	0	33	-41
888771	Rater 1	ponss	-1	25	-16	0	25	-17	0	26	-18
888771	Rater 1	scol	3	36	0	4	34	0	4	36	-1
888771	Rater 1	lva	15	-22	2	15	-22	2	16	-22	3
888771	Rater 1	lvi	25	11	-27	21	10	-29	32	14	-17
888771	Rater 1	lvp	17	72	8	21	64	7	17	73	8
888771	Rater 2	fp	8	-66	-5	8	-66	-5	8	-66	-6
888771	Rater 2	op	7	101	5	7	101	5	7	101	6
888771	Rater 2	tp	38	-22	-25	38	-22	-24	38	-22	-24
888771	Rater 2	cl	57	5	2	57	5	2	57	5	3
888771	Rater 2	cs	5	5	67	4	21	72	4	20	70
888771	Rater 2	prsf	20	-13	55	24	10	62	24	10	62
888771	Rater 2	prif	49	-1	28	52	-3	30	52	-5	31
888771	Rater 2	ope	49	-20	21	49	-20	21	49	-20	21
888771	Rater 2	tri	49	-27	-4	50	-27	-5	50	-26	-3
888771	Rater 2	stp	56	50	12	51	61	21	51	61	22
888771	Rater 2	pos	-1	72	43	-1	71	42	-1	71	43
888771	Rater 2	cbl	52	57	-31	52	57	-32	52	57	-32
888771	Rater 2	cbi	1	55	-45	0	54	-45	0	58	-42
888771	Rater 2	cbp	1	82	-23	0	77	-24	0	77	-23
888771	Rater 2	cbs	1	52	3	0	52	3	0	52	4
888771	Rater 2	fv	1	48	-23	0	48	-24	0	48	-23
888771	Rater 2	amyg	20	13	-18	21	13	-18	20	13	-17
888771	Rater 2	cn	10	-10	3	10	-10	4	10	-10	4
888771	Rater 2	thal	11	22	6	10	21	9	9	20	9
888771	Rater 2	ccga	0	-24	4	-1	-23	5	0	-23	4
888771	Rater 2	ccms	0	14	25	-1	14	25	0	14	25
888771	Rater 2	ccsp	0	43	12	-1	42	12	0	43	13
888771	Rater 2	ac	0	2	-2	-1	2	-2	0	2	-2
888771	Rater 2	ponsi	0	31	-41	-1	32	-41	0	31	-41
888771	Rater 2	ponss	0	24	-16	-1	24	-16	0	25	-15
888771	Rater 2	scol	4	35	0	4	35	-1	4	35	0
888771	Rater 2	lva	15	-21	1	15	-21	2	15	-21	3
888771	Rater 2	lvi	30	13	-18	30	13	-18	31	13	-18
888771	Rater 2	lvp	17	72	9	17	72	9	17	72	10
888771	Rater 3	fp	8	-65	-6	9	-66	-8	8	-65	-7
888771	Rater 3	op	7	101	5	7	101	6	8	101	6
888771	Rater 3	tp	39	-20	-24	37	-21	-25	37	-20	-25
888771	Rater 3	cl	59	15	13	59	23	15	60	22	15
888771	Rater 3	cs	3	19	70	3	21	70	2	20	70
888771	Rater 3	prsf	22	9	63	24	10	62	24	11	63
888771	Rater 3	prif	51	-1	35	52	0	33	52	1	34
888771	Rater 3	ope	52	-16	8	48	-20	23	49	-20	20
888771	Rater 3	tri	50	-26	7	50	-26	6	49	-27	6
888771	Rater 3	stp	50	60	22	51	61	21	51	61	22
888771	Rater 3	pos	-1	71	43	0	73	41	-1	71	42
888771	Rater 3	cbl	52	57	-34	52	57	-34	52	57	-33
888771	Rater 3	cbi	1	56	-45	1	56	-45	1	56	-45
888771	Rater 3	cbp	1	76	-21	1	79	-21	1	79	-20
888771	Rater 3	cbs	1	52	3	1	52	3	1	52	3
888771	Rater 3	fv	1	49	-22	1	49	-23	1	49	-23
888771	Rater 3	amyg	18	10	-19	19	11	-19	19	12	-20
888771	Rater 3	cn	11	-11	5	9	-9	4	10	-10	3
888771	Rater 3	thal	9	19	9	8	19	9	9	20	7
888771	Rater 3	ccga	-1	-24	3	0	-24	4	-1	-24	5
888771	Rater 3	ccms	-1	9	25	0	10	25	-1	10	25
888771	Rater 3	ccsp	-1	43	12	0	42	12	-1	43	13
888771	Rater 3	ac	0	2	-3	-1	2	-3	-1	2	-3
888771	Rater 3	ponsi	0	33	-40	-1	34	-40	-1	35	-40
888771	Rater 3	ponss	0	26	-16	-1	27	-16	-1	27	-16
888771	Rater 3	scol	4	36	-1	4	36	-1	4	36	0
888771	Rater 3	lva	15	-22	3	15	-22	3	15	-22	3
888771	Rater 3	lvi	30	13	-20	30	13	-18	30	12	-19
888771	Rater 3	lvp	17	73	9	17	73	9	17	73	9

## Sheet: P2
ID	Rater	LM	X1	Y1	Z1	X2	Y2	Z2	X3	Y3	Z3
106684	Rater 1	cl	54	1	1	55	5	2	57	7	3
106684	Rater 1	cs	5	19	63	5	20	64	5	19	63
106684	Rater 1	prsf	24	-4	57	22	-7	58	21	-3	56
106684	Rater 1	prif	52	-3	30	49	-8	33	51	-3	31
106684	Rater 1	ope	50	-15	28	50	-15	27	49	-15	28
106684	Rater 1	tri	47	-30	13	48	-30	13	48	-30	12
106684	Rater 1	stp	53	63	13	52	64	15	52	62	14
106684	Rater 1	pos	-1	66	40	-2	74	45	0	63	52
106684	Rater 1	cbi	-1	66	-42	0	67	-42	0	67	-43
106684	Rater 1	cbp	0	81	-20	0	80	-20	0	80	-22
106684	Rater 1	amyg	19	4	-20	22	9	-18	18	3	-20
106684	Rater 1	lvi	30	12	-18	27	11	-22	27	11	-23
106684	Rater 1	lvp	28	55	7	27	56	6	27	57	6
106684	Rater 2	cl	57	6	4	56	5	4	56	6	3
106684	Rater 2	cs	6	19	64	5	19	64	6	19	64
106684	Rater 2	prsf	27	-2	56	25	-3	56	27	-2	56
106684	Rater 2	prif	51	-4	30	51	-4	30	51	-5	31
106684	Rater 2	ope	50	-15	26	50	-15	27	50	-15	26
106684	Rater 2	tri	48	-29	11	48	-29	12	48	-29	12
106684	Rater 2	stp	53	60	29	52	60	29	53	60	29
106684	Rater 2	pos	0	73	40	0	75	42	0	75	42
106684	Rater 2	cbi	1	68	-42	2	70	-42	1	70	-42
106684	Rater 2	cbp	0	80	-19	0	81	-19	0	80	-24
106684	Rater 2	amyg	20	9	-18	20	11	-17	20	10	-17
106684	Rater 2	lvi	24	10	-26	23	9	-27	23	9	-27
106684	Rater 2	lvp	23	75	7	24	75	7	23	75	7
106684	Rater 3	cl	57	7	4	57	7	4	56	6	4
106684	Rater 3	cs	4	19	64	10	21	66	5	20	64
106684	Rater 3	prsf	25	-2	57	28	0	58	25	-3	56
106684	Rater 3	prif	51	-4	30	51	-3	30	51	-4	30
106684	Rater 3	ope	49	-14	29	50	-14	28	50	-14	25
106684	Rater 3	tri	48	-28	12	47	-29	12	48	-28	12
106684	Rater 3	stp	52	63	14	53	62	14	53	63	16
106684	Rater 3	pos	1	62	52	0	63	49	0	63	49
106684	Rater 3	cbi	-1	67	-41	-1	66	-41	-1	65	-41
106684	Rater 3	cbp	1	80	-20	0	81	-20	1	81	-19
106684	Rater 3	amyg	18	9	-16	18	9	-16	18	8	-19
106684	Rater 3	lvi	21	12	-15	24	10	-26	23	9	-27
106684	Rater 3	lvp	23	75	7	22	76	7	23	75	7
253204	Rater 1	cl	60	8	9	60	7	8	61	8	9
253204	Rater 1	cs	8	-1	69	9.83333	28.8333	71.7059	12	27	71
253204	Rater 1	prsf	20	-27	51	35	10	60	35	10	61
253204	Rater 1	prif	40	-25	37	49	-29	20	52	-11	30
253204	Rater 1	ope	56	-7	18	51	-27	9	57	-7	15
253204	Rater 1	tri	50	-38	-3	50.1667	-36.8333	-2.29556	50.1667	-36.8333	-2.29556
253204	Rater 1	stp	45	78	21	46	78	23	45	75	23
253204	Rater 1	pos	0	53	61	-1	79	41	-2	80	42
253204	Rater 1	cbi	1	63	-45	0	64	-45	0	64	-46
253204	Rater 1	cbp	-2	77	-25	-2	78	-25	-2	78	-23
253204	Rater 1	amyg	18	8	-18	19	8	-19	19	8	-18
253204	Rater 1	lvi	23	12	-25	24	12	-26	23	12	-25
253204	Rater 1	lvp	25	68	7	22	72	8	26	66	6
253204	Rater 2	cl	60	5	7	60	6	8	60	6	8
253204	Rater 2	cs	8	32	73	7	32	72	7	32	73
253204	Rater 2	prsf	36	8	58	37	8	58	37	8	58
253204	Rater 2	prif	50	-5	40	50	-6	37	53	-10	26
253204	Rater 2	ope	48	-32	14	48	-31	14	48	-32	14
253204	Rater 2	tri	50	-35	-4	50	-37	-3	50	-36	-4
253204	Rater 2	stp	58	58	23	59	56	23	59	57	22
253204	Rater 2	pos	-1	78	38	-1	80	39	-1	80	39
253204	Rater 2	cbi	1	64	-44	1	64	-45	1	64	-45
253204	Rater 2	cbp	-2	77	-25	-1	77	-24	-1	78	-24
253204	Rater 2	amyg	19	11	-17	20	13	-17	18	13	-16
253204	Rater 2	lvi	24	11	-25	23	11	-26	23	11	-25
253204	Rater 2	lvp	20	73	10	21	73	9	21	73	9
253204	Rater 3	cl	60	8	9	60	7	9	60	6	9
253204	Rater 3	cs	6	32	72	5	32	72	7	33	72
253204	Rater 3	prsf	33.6389	10.8704	60.3704	36	10	62	36	9	60
253204	Rater 3	prif	49	-3	39	50.8527	-1.01471	39.6667	50	-5	37
253204	Rater 3	ope	56	-6	14	56	-14	15	55	-6	14
253204	Rater 3	tri	49	-37	-3	50	-36	-2	50	-36	-3
253204	Rater 3	stp	59	56	23	47	75	21	58	58	23
253204	Rater 3	pos	1	79	39	0	77	43	-1	79	40
253204	Rater 3	cbi	0	64	-45	0	63	-43	0	64	-45
253204	Rater 3	cbp	-2	78	-25	-2	78	-22	-2	77	-16
253204	Rater 3	amyg	18	8	-19	18	10	-17	15	12	-17
253204	Rater 3	lvi	23	12	-25	24	11	-26	24	12	-25
253204	Rater 3	lvp	21	73	9	21	74	9	21	75	9
357078	Rater 1	cl	58	9	5	60	10	7	58	9	4
357078	Rater 1	cs	8	19	68	8	29	69	10	29	69
357078	Rater 1	prsf	34	9	56	34	8	56	34	7	54
357078	Rater 1	prif	50	-13	31	45	-38	-14	48	-11	30
357078	Rater 1	ope	54	-14	17	53	-14	18	54	-13	17
357078	Rater 1	tri	43	-43	-2	44	-38	-14	50	-33	5
357078	Rater 1	stp	46	76	16	46	75	15	47	74	16
357078	Rater 1	pos	-1	81	45	0	82	42	0	83	44
357078	Rater 1	cbi	3	63	-40	3	62	-40	2	62	-41
357078	Rater 1	cbp	2	77	-19	1	76	-19	0	76	-22
357078	Rater 1	amyg	19	9	-18	20	8	-21	21	7	-20
357078	Rater 1	lvi	23	9	-29	23	7	-29	23	8	-28
357078	Rater 1	lvp	16	80	7	16	80	7	15	80	7
357078	Rater 2	cl	60	9	6	60	10	7	59	9	7
357078	Rater 2	cs	7	30	69	7	31	69	6	31	69
357078	Rater 2	prsf	33	7	56	33	7	55	33	7	56
357078	Rater 2	prif	50	-11	32	50	-10	31	50	-11	31
357078	Rater 2	ope	52	-14	21	53	-14	20	51	-14	22
357078	Rater 2	tri	44	-35	-15	44	-35	-16	44	-37	-17
357078	Rater 2	stp	46	76	16	46	75	15	47	75	16
357078	Rater 2	pos	0	82	42	0	82	42	0	83	42
357078	Rater 2	cbi	3	64	-40	3	63	-40	3	65	-40
357078	Rater 2	cbp	2	76	-24	2	77	-24	3	79	-23
357078	Rater 2	amyg	18	11	-18	19	12	-18	18	11	-18
357078	Rater 2	lvi	23	8	-28	23	9	-28	23	9	-28
357078	Rater 2	lvp	16	79	8	16	79	8	16	79	8
357078	Rater 3	cl	60	12	9	59	11	9	59	10	8
357078	Rater 3	cs	6	31	69	7	31	69	7	31	69
357078	Rater 3	prsf	33	9	56	33	9	55	34	8	55
357078	Rater 3	prif	48	-1	40	51	-14	30	50	-10	32
357078	Rater 3	ope	54	-17	5	54	-16	7	53.1667	-16.8333	8.67778
357078	Rater 3	tri	44	-37	-14	44	-36	-16	44	-38	-15
357078	Rater 3	stp	46	76	16	45	75	15	46	75	16
357078	Rater 3	pos	0	80	42	0	81	41	1	81	42
357078	Rater 3	cbi	2	63	-39	2	64	-40	2	63	-40
357078	Rater 3	cbp	1	77	-21	1	77	-20	3	78	-21
357078	Rater 3	amyg	18	8	-19	18	10	-20	17	7	-18
357078	Rater 3	lvi	25	11	-26	22	7	-27	22	7	-27
357078	Rater 3	lvp	15	79	7	16	80	8	16	80	7
449172	Rater 1	cl	59	8	0	60	9	2	59	8	1
449172	Rater 1	cs	9	22	72	8	11	71	8	11	71
449172	Rater 1	prsf	41	-12	43	28	-22	46	27	-22	46
449172	Rater 1	prif	52	-12	28	51	-12	29	51	-11	29
449172	Rater 1	ope	53	-21	13	54	-20	12	55	-17	14
449172	Rater 1	tri	46	-38	-2	50	-30	2	50	-29	1
449172	Rater 1	stp	54	62	12	54	62	13	55	61	12
449172	Rater 1	pos	4	77	42	0	75	42	1	75	42
449172	Rater 1	cbi	-1	61	-37	0	61	-37	0	62	-36
449172	Rater 1	cbp	0	79	-20	0	78	-17	0	78	-18
449172	Rater 1	amyg	20	8	-20	19	8	-21	19	8	-20
449172	Rater 1	lvi	26	13	-23	26	13	-22	28	14	-17
449172	Rater 1	lvp	18	75	6	18	75	6	18	74	6
449172	Rater 2	cl	58	4	-2	58	4	0	58	5	1
449172	Rater 2	cs	8	25	72	9	24	73	8	24	73
449172	Rater 2	prsf	29	3	58	30	4	58	29	3	58
449172	Rater 2	prif	51	-11	28	51	-12	30	51	-11	29
449172	Rater 2	ope	54	-20	12	54	-21	13	53	-21	14
449172	Rater 2	tri	45	-28	-18	45	-28	-18	44	-28	-18
449172	Rater 2	stp	44	70	29	44	69	30	44	70	30
449172	Rater 2	pos	0	73	39	0	73	39	0	73	39
449172	Rater 2	cbi	-1	61	-36	-1	61	-36	-1	61	-36
449172	Rater 2	cbp	-1	78	-18	0	79	-24	0	79	-21
449172	Rater 2	amyg	19	9	-17	19	9	-17	19	9	-18
449172	Rater 2	lvi	26	12	-23	26	12	-23	26	12	-23
449172	Rater 2	lvp	18	74	6	18	74	7	18	73	6
449172	Rater 3	cl	60	17	12	56	1	0	60	15	6
449172	Rater 3	cs	8	23	72	7.85583	24.9667	71.6667	7.35185	24.7	71.84
449172	Rater 3	prsf	30	5	59	28	3	57	28	2	59
449172	Rater 3	prif	51	-13	27	52	-17	23	50	-12	29
449172	Rater 3	ope	52	-20	13	52	-19	12	53	-21	12
449172	Rater 3	tri	43	-39	-10	43	-28	-18	44	-28	-17
449172	Rater 3	stp	45	69	26	47	69	25	44	71	28
449172	Rater 3	pos	1	73	38	0	73	39	0	73	40
449172	Rater 3	cbi	-1	60	-37	-1	61	-36	-1	61	-36
449172	Rater 3	cbp	-1	78	-18	0	78	-22	0	79	-22
449172	Rater 3	amyg	19	9	-19	19	10	-18	16	8	-19
449172	Rater 3	lvi	27	13	-22	27	13	-22	27	13	-21
449172	Rater 3	lvp	17	74	6	18	74	6	18	75	7
582707	Rater 1	cl	62	30	18	58	5	8	58	7	8
582707	Rater 1	cs	7	21	71	8	29	73	8	33	73
582707	Rater 1	prsf	27	-8	57	18	-24	52	23	6	63
582707	Rater 1	prif	50	-12	29	51	-12	30	52	-13	29
582707	Rater 1	ope	54	-11	20	54	-12	24	52.558	-11.2778	23.1333
582707	Rater 1	tri	48	-36	2	48	-37	1	47.0709	-36.1667	1.66667
582707	Rater 1	stp	52	66	22	53	65	22	52	65	21
582707	Rater 1	pos	-2	78	48	-2	75	47	-2	78	49
582707	Rater 1	cbi	0	63	-41	1	63	-42	0	63	-42
582707	Rater 1	cbp	-1	82	-20	0	82	-20	0	81	-22
582707	Rater 1	amyg	20	10	-19	18	7	-21	18	8	-21
582707	Rater 1	lvi	25	13	-23	25	13	-24	25	13	-23
582707	Rater 1	lvp	27	59	5	26	58	5	27	59	5
582707	Rater 2	cl	58	6	9	58	5	9	58	5	10
582707	Rater 2	cs	10	30	73	8	34	73	10	30	73
582707	Rater 2	prsf	25	10	67	28	5	62	25	8	65
582707	Rater 2	prif	51	-12	29	52	-13	29	48	-9	40
582707	Rater 2	ope	50	-10	21	55	-11	22	55	-11	22
582707	Rater 2	tri	47	-35	1	48	-35	1	48	-35	1
582707	Rater 2	stp	51	66	21	52	66	21	52	66	22
582707	Rater 2	pos	0	76	46	-1	75	46	-1	75	45
582707	Rater 2	cbi	1	64	-42	1	64	-41	1	64	-41
582707	Rater 2	cbp	-1	82	-22	-1	82	-22	0	82	-20
582707	Rater 2	amyg	19	13	-17	20	14	-17	18	11	-18
582707	Rater 2	lvi	27	14	-22	21	13	-25	21	13	-24
582707	Rater 2	lvp	18	77	7	19	76	7	19	76	7
582707	Rater 3	cl	58	9	10	58	3	9	56	5	10
582707	Rater 3	cs	4	26	73	3	26	72	5	26	73
582707	Rater 3	prsf	24	9	65	24	6	63	22	4	64
582707	Rater 3	prif	50	-13	31	49	-9	39	50	-11	36
582707	Rater 3	ope	56	-12	21	54	-11	23	54	-11	20
582707	Rater 3	tri	48	-35	1	48	-32	1	48	-35	0
582707	Rater 3	stp	52	67	22	52	67	21	52	66	22
582707	Rater 3	pos	1	76	47	0	75	46	-1	74	44
582707	Rater 3	cbi	0	63	-42	0	63	-41	0	65	-41
582707	Rater 3	cbp	-1	82	-22	0	82	-19	-1	82	-20
582707	Rater 3	amyg	17	12	-18	16	11	-18	17	12	-17
582707	Rater 3	lvi	26	14	-23	21	14	-24	20	14	-25
582707	Rater 3	lvp	19	78	7	18	77	7	19	77	7
608084	Rater 1	cl	58	14	10	58	14	10	57	12	7
608084	Rater 1	cs	11	33	75	12	34	75	8	35	75
608084	Rater 1	prsf	29	8	61	30	6	60	28	9	61
608084	Rater 1	prif	51	-7	34	47	-13	37	46	-12	38
608084	Rater 1	ope	56	-12	17	55	-11	16	54	-12	16
608084	Rater 1	tri	51	-28	-3	52	-27	-5	50	-31	-2
608084	Rater 1	stp	49	79	11	55	64	16	47	81	12
608084	Rater 1	pos	-1	86	34	-1	87	39	-1	87	40
608084	Rater 1	cbi	-2	63	-42	-1	63	-43	-2	65	-43
608084	Rater 1	cbp	-3	78	-24	-4	78	-26	-2	78	-24
608084	Rater 1	amyg	17	10	-15	15	11	-17	16	7	-20
608084	Rater 1	lvi	27	12	-22	27	11	-23	19	12	-24
608084	Rater 1	lvp	27	62	2	26	62	3	27	63	3
608084	Rater 2	cl	59	14	12	59	15	11	59	13	10
608084	Rater 2	cs	7	35	75	7	35	75	6	35	75
608084	Rater 2	prsf	31	5	60	39	6	56	31	4	61
608084	Rater 2	prif	53	-3	33	52	-3	33	56	-5	24
608084	Rater 2	ope	49	-17	27	50	-17	27	55	-13	15
608084	Rater 2	tri	48	-37	-3	47	-38	-8	47	-38	-2
608084	Rater 2	stp	50	73	22	52	72	20	52	72	19
608084	Rater 2	pos	0	86	35	0	85	34	0	85	35
608084	Rater 2	cbi	-1	64	-43	-1	67	-42	-1	66	-42
608084	Rater 2	cbp	-2	78	-25	-1	79	-25	-2	78	-25
608084	Rater 2	amyg	18	15	-16	15	10	-16	16	12	-16
608084	Rater 2	lvi	21	13	-24	20	13	-24	21	13	-23
608084	Rater 2	lvp	20	75	1	19	75	2	15	80	7
608084	Rater 3	cl	58	16	13	56	7	6	57	15	12
608084	Rater 3	cs	5	37	75	6	34	75	8	35	75
608084	Rater 3	prsf	31	8	62	31	4	60	30	8	62
608084	Rater 3	prif	52	-7	30	53	-6	25	51	-6	32
608084	Rater 3	ope	55	-11	14	56	-11	14	54	-11	13
608084	Rater 3	tri	47	-37	-4	47	-38	-3	48	-37	-10
608084	Rater 3	stp	51	73	22	55	64	17	51	72	22
608084	Rater 3	pos	0	85	33	1	85	39	-1	83	39
608084	Rater 3	cbi	-2	66	-43	-2	64	-43	-2	64	-42
608084	Rater 3	cbp	-2	78	-25	-2	78	-25	-3	78	-24
608084	Rater 3	amyg	16	11	-17	15	9	-18	13	11	-18
608084	Rater 3	lvi	20	14	-24	20	13	-24	20	13	-24
608084	Rater 3	lvp	19	79	6	18	78	6	19	79	4
719596	Rater 1	cl	61	-2	-4	62	3	0	62	2	-1
719596	Rater 1	cs	6	27	76	7	18	75	10	19	75
719596	Rater 1	prsf	26	6	66	27	7	65	28	3	65
719596	Rater 1	prif	59	-9	27	60	-10	26	58	-8	28
719596	Rater 1	ope	57	-18	21	56	-18	24	57	-17	22
719596	Rater 1	tri	54	-34	9	52	-34	9	52	-35	9
719596	Rater 1	stp	66.5216	51.8333	3.60568	55	75	7	62	62	16
719596	Rater 1	pos	-2	80	45	-1	81	45	-2	80	45
719596	Rater 1	cbi	0	70	-41	0	70	-42	-1	71	-43
719596	Rater 1	cbp	0	85	-21	0	84	-25	0	85	-22
719596	Rater 1	amyg	24	10	-22	24	9	-22	22	9	-21
719596	Rater 1	lvi	24	13	-29	24	13	-30	23	13	-30
719596	Rater 1	lvp	16	86	9	16	86	9	16	86	9
719596	Rater 2	cl	63	1	1	62	2	1	62	2	1
719596	Rater 2	cs	8	27	77	6	31	76	8	27	76
719596	Rater 2	prsf	24	7	68	25	5	66	25	6	66
719596	Rater 2	prif	59	-11	26	59	-10	27	58	-11	27
719596	Rater 2	ope	57	-18	21	57	-17	21	57	-17	20
719596	Rater 2	tri	54	-31	7	54	-32	8	54	-31	7
719596	Rater 2	stp	66	52	18	66	52	18	67	51	17
719596	Rater 2	pos	0	79	44	-1	77	43	-1	77	42
719596	Rater 2	cbi	0	71	-41	-1	72	-42	0	71	-41
719596	Rater 2	cbp	1	85	-23	1	87	-23	1	85	-23
719596	Rater 2	amyg	21	15	-19	21	15	-19	22	16	-18
719596	Rater 2	lvi	24	12	-29	24	12	-29	24	12	-29
719596	Rater 2	lvp	17	86	11	17	85	10	17	85	10
719596	Rater 3	cl	63	4	1	62	2	2	62	3	1
719596	Rater 3	cs	6	31	76	7	27	76	5	24	76
719596	Rater 3	prsf	25	4	66	25	2	65	24	5	66
719596	Rater 3	prif	60	-7	29	58	-2	36	59	-11	26
719596	Rater 3	ope	58	-17	20	57	-18	18	58	-16	18
719596	Rater 3	tri	53	-32	8	54	-31	8	55	-29	6
719596	Rater 3	stp	61	65	23	62	63	22	66	52	18
719596	Rater 3	pos	0	77	43	0	78	43	-1	78	42
719596	Rater 3	cbi	-1	72	-42	-1	70	-41	-1	72	-41
719596	Rater 3	cbp	0	86	-24	0	86	-23	0	85	-23
719596	Rater 3	amyg	20	14	-21	19	12	-20	19	15	-20
719596	Rater 3	lvi	23	13	-29	23	12	-29	23	12	-29
719596	Rater 3	lvp	17	86	10	17	86	11	17	86	12
778179	Rater 1	cl	62	14	7	60	8	5	63	15	8
778179	Rater 1	cs	5	19	68	7	18	68	10	21	69
778179	Rater 1	prsf	33.1667	6.83333	59.1048	32	7	60	31.7778	0.588889	55.6111
778179	Rater 1	prif	53	1	35	54	5	38	53	8	38
778179	Rater 1	ope	54	-11	23	54	-11	22	52.2213	-10.8333	22.3333
778179	Rater 1	tri	47	-40	-3	48	-39	-1	46.646	-41.1667	-2.33333
778179	Rater 1	stp	59	61	18	58	58	15	58	62	19
778179	Rater 1	pos	-1	78	41	0	80	45	0	77	42
778179	Rater 1	cbi	0	62	-36	0	66	-36	-1	64	-36
778179	Rater 1	cbp	-5	83	-19	-5	82	-20	-5	82	-19
778179	Rater 1	amyg	19	8	-21	22	9	-22	17	4	-25
778179	Rater 1	lvi	28	8	-25	28	8	-26	28	9	-25
778179	Rater 1	lvp	16	85	6	15	84	7	17	84	8
778179	Rater 2	cl	62	12	9	62	13	8	63	15	9
778179	Rater 2	cs	7	35	70	6	35	70	6	35	70
778179	Rater 2	prsf	33	15	62	33	14	61	34	13	61
778179	Rater 2	prif	53	-4	34	52	-4	34	52	-3	34
778179	Rater 2	ope	51	-22	17	52	-21	17	51	-21	18
778179	Rater 2	tri	46	-37	7	47	-37	7	47	-36	6
778179	Rater 2	stp	58	61	19	58	63	20	52	73	23
778179	Rater 2	pos	0	78	42	0	78	43	0	77	42
778179	Rater 2	cbi	-2	66	-35	-1	67	-35	-1	66	-35
778179	Rater 2	cbp	-4	83	-17	-4	84	-16	-4	84	-14
778179	Rater 2	amyg	17	10	-17	18	12	-18	19	13	-19
778179	Rater 2	lvi	21	10	-26	21	10	-27	21	10	-27
778179	Rater 2	lvp	16	84	7	16	84	7	17	84	7
778179	Rater 3	cl	62	12	9	63	15	9	62	10	8
778179	Rater 3	cs	5	35	70	8	34	70	6	36	70
778179	Rater 3	prsf	33	16	62	31	13	61	32	15	61
778179	Rater 3	prif	53	8	37	53	-2	34	53	3	36
778179	Rater 3	ope	56	-13	13	55	-14	18	55	-12	18
778179	Rater 3	tri	48	-35	-3	49	-36	-3	47	-36	-3
778179	Rater 3	stp	59	60	16	58	64	21	59	59	15
778179	Rater 3	pos	0	76	40	1	77	41	0	76	42
778179	Rater 3	cbi	-1	65	-35	-1	65	-36	-1	65	-36
778179	Rater 3	cbp	-4	83	-15	-4	83	-16	-5	82	-14
778179	Rater 3	amyg	18	9	-21	16	10	-19	17	7	-21
778179	Rater 3	lvi	20	9	-27	20	10	-27	19	8	-26
778179	Rater 3	lvp	16	84	7	15	84	8	16	84	8
866417	Rater 1	cl	61	9	2	60	10	2	60	6	2
866417	Rater 1	cs	6	34	70	7	34	70	5	13	66
866417	Rater 1	prsf	24	4	63	24	4	64	23	-14	57
866417	Rater 1	prif	51	-14	35	50	-12	35	54	-11	32
866417	Rater 1	ope	59	-13	14	59.5147	-12	12.5	59	-12	17
866417	Rater 1	tri	50	-35	-6	50	-35	-6	50	-33	-6
866417	Rater 1	stp	48	82	21	48	82	21	51	78	19
866417	Rater 1	pos	-1	81	43	-2	82	45	-1	81	43
866417	Rater 1	cbi	0	64	-42	0	64	-43	0	64	-43
866417	Rater 1	cbp	0	79	-21	0	77	-22	0	77	-20
866417	Rater 1	amyg	20	11	-24	20	11	-23	21	10	-22
866417	Rater 1	lvi	28	15	-27	27	15	-27	28	16	-27
866417	Rater 1	lvp	29	60	7	29	59	7	29	58	7
866417	Rater 2	cl	60	5	3	60	5	3	60	7	4
866417	Rater 2	cs	5	34	70	6	34	70	6	34	70
866417	Rater 2	prsf	24	11	63	27	10	62	26	11	63
866417	Rater 2	prif	53	-10	33	55	-9	32	55	-9	33
866417	Rater 2	ope	59	-11	16	60	-12	14	59	-12	13
866417	Rater 2	tri	50	-31	-7	50	-31	-7	50	-33	-6
866417	Rater 2	stp	47	83	22	50	79	17	50	79	17
866417	Rater 2	pos	-1	83	41	-1	82	42	-1	82	42
866417	Rater 2	cbi	1	65	-42	1	67	-42	0	67	-42
866417	Rater 2	cbp	1	80	-24	0	78	-21	0	78	-22
866417	Rater 2	amyg	20	12	-22	18	11	-21	19	13	-21
866417	Rater 2	lvi	28	15	-25	28	16	-25	28	15	-25
866417	Rater 2	lvp	17	83	9	17	83	9	15	84	8
866417	Rater 3	cl	62	14	5	62	13	4	61	14	5
866417	Rater 3	cs	6	36	70	7	36	70	5	34	70
866417	Rater 3	prsf	25	12	64	25	4	62	28	6	62
866417	Rater 3	prif	54	-11	30	53	-9	32	54	-8	35
866417	Rater 3	ope	58	-13	15	58	-12	16	59	-12	16
866417	Rater 3	tri	47.377	-34.5833	-3.66667	50	-33	-5	50	-33	-6
866417	Rater 3	stp	52	76	15	52	76	15	48	82	21
866417	Rater 3	pos	0	82	43	-1	80	43	-1	81	44
866417	Rater 3	cbi	0	63	-43	0	62	-43	0	65	-42
866417	Rater 3	cbp	0	78	-21	0	78	-20	0	77	-18
866417	Rater 3	amyg	19	11	-22	17	12	-21	13	10	-23
866417	Rater 3	lvi	27	15	-26	28	16	-25	27	15	-26
866417	Rater 3	lvp	15	86	9	17	84	9	17	85	9
888771	Rater 1	cl	58	14	7	59	15	9	57	7	0
888771	Rater 1	cs	12	16	70	6	3	67	5	5	67
888771	Rater 1	prsf	18	-11	54	30	-15	47	20	-10	55
888771	Rater 1	prif	50	-12	28	47	-14	26	54	-1	30
888771	Rater 1	ope	50	-19	23	47.4206	-19.3148	22.2381	49	-20	22
888771	Rater 1	tri	51	-28	-5	49	-30	-6	43.8043	-38.8333	-0.666667
888771	Rater 1	stp	52	60	21	46	69	13	48	67	12
888771	Rater 1	pos	0	76	40	-2	74	47	-1	72	48
888771	Rater 1	cbi	0	57	-40	1	60	-39	1	60	-39
888771	Rater 1	cbp	0	76	-20	0	75	-19	0	75	-21
888771	Rater 1	amyg	21	11	-19	20	10	-20	21	12	-17
888771	Rater 1	lvi	22	11	-29	21	10	-29	30	13	-21
888771	Rater 1	lvp	17	72	8	17	72	8	17	73	8
888771	Rater 2	cl	58	5	1	57	5	2	58	4	2
888771	Rater 2	cs	5	19	71	6	21	72	5	20	71
888771	Rater 2	prsf	35	-3	52	25	9	62	24	10	62
888771	Rater 2	prif	49	-1	28	50	-11	28	49	-11	28
888771	Rater 2	ope	50	-21	21	49	-20	21	49	-20	21
888771	Rater 2	tri	50	-24	4	50	-27	-5	50	-27	-4
888771	Rater 2	stp	50	61	23	51	61	21	51	61	22
888771	Rater 2	pos	-1	72	43	-1	71	42	-1	71	43
888771	Rater 2	cbi	2	66	-38	1	62	-39	1	64	-39
888771	Rater 2	cbp	1	79	-21	0	76	-24	0	76	-24
888771	Rater 2	amyg	21	13	-18	20	13	-18	21	13	-20
888771	Rater 2	lvi	22	11	-28	22	11	-28	23	11	-28
888771	Rater 2	lvp	17	72	9	17	72	9	17	72	9
888771	Rater 3	cl	58	7	2	57	6	2	58	8	2
888771	Rater 3	cs	3	19	70	3	21	70	1	18	70
888771	Rater 3	prsf	22	9	63	24	3	61	25	2	61
888771	Rater 3	prif	51	-1	35	52	0	33	52	1	34
888771	Rater 3	ope	50	-20	20	48	-20	23	50	-20	20
888771	Rater 3	tri	51	-27	-5	50	-27	-5	50	-28	-5
888771	Rater 3	stp	50	60	22	51	61	22	52	60	21
888771	Rater 3	pos	0	72	41	0	73	41	0	73	41
888771	Rater 3	cbi	0	60	-40	0	60	-39	0	59	-38
888771	Rater 3	cbp	0	76	-20	0	76	-21	0	76	-22
888771	Rater 3	amyg	18	12	-19	19	11	-19	19	12	-20
888771	Rater 3	lvi	21	11	-29	21	10	-29	20	10	-28
888771	Rater 3	lvp	7	84	9	17	73	9	17	73	9

## Sheet: Key
ID	Individual ID number
Rater	Rater number
LM	Landmark
X1 Y1 Z1	Trial 1, XYZ coordinates of landmark
X2 Y2 Z2	Trial 2, XYZ coordinates of landmark
X3 Y3 Z3	Trial 3, XYZ coordinates of landmark
